# Supplementary material for: Precision global health and comorbidity: a population-based study of 16 357 people in rural Uganda
Source: J R Soc Interface. 2018 Oct 31;15(147):20180248. doi: 10.1098/rsif.2018.0248 (PMC6228477; doi:10.1098/rsif.2018.0248)
Supplement: External Database S1 [file rsif20180248supp2.xlsx]

## Sheet: Sheet1
original_illness_number	reported_illness	total_people_reporting	HPO_term	HPO_primary_id	HPO_superclass_term	HPO_superclass_id	superclass_codes_all_matches	reason_no_hpo_classification	disease_grouping
1	abdominal pain	1033	abdominal pain	HP:0002027
2	accident	24						disease/diagnosis	injury/trauma
3	allergy	6	allergy	HP:0012393
4	anaemia	116	anemia	HP:0001903
5	appendicitis	2						disease/diagnosis	appendicitis
6	arthritis	1	arthritis	HP:0001369
7	asthma	197	asthma	HP:0002099
8	back pain	355	back pain	HP:0003418
9	baldness	1	alopecia of scalp	HP:0002293
10	bilharzia	23						disease/diagnosis	intestinal worms
11	bleeding	6						unclear symptom reporting
12	blood in septum	1						unclear symptom reporting
13	blood in stool	298	gastrointestinal hemorrhage	HP:0002239	gastrointestinal hemorrhage	HP:0002239	HP:0001626
14	bloody diarrhoea	2	bloody diarrhea	HP:0025085	diarrhea	HP:0002014	HP:0002014
15	body itching	16	pruritus	HP:0000989
16	body rashes	2	skin rash	HP:0000988
17	body swelling	14	edema	HP:0000969
18	boils	7	folliculitis	HP:0025084
19	breast pain	7	abnormality of the breast	HP:0000769
20	broken hand	1						disease/diagnosis	injury/trauma
21	broken veins	1	varicose veins	HP:0002619	abnormality of the cardiovascular system	HP:0001626	HP:0001626
22	brucellosis	2						disease/diagnosis	brucellosis
23	burning feet	1	regional abnormality of skin	HP:0011356	abnormality of skin morphology	HP:0011121	HP:0011121
24	cancer	6	neoplasm	HP:0002664
25	candida	1						unclear symptom reporting
26	cerebral malaria	1						disease/diagnosis	malaria
27	cesarean	2	caesarian section	HP:0011410	abnormal delivery	HP:0001787	HP:0001787
28	chest pain	83	chest pain	HP:0100749	abnormality of the thorax	HP:0000765	HP:0000765
29	chest swelling	1	abnormality of the thorax	HP:0000765
30	chickenpox	10						disease/diagnosis	chickenpox
31	cold	2						disease/diagnosis	cold/flu
32	complete abortion	1	abnormal delivery	HP:0001787
33	constipation	2	constipation	HP:0002019
34	convulsions	457	seizures	HP:0001250
35	cough	1560	cough	HP:0012735
36	cracks underfoot	1	abnormality of the plantar skin of foot	HP:0100872	abnormality of skin morphology	HP:0011121	HP:0011121, HP:0011356
37	damaged uterus	1	abnormality of the uterus	HP:0000130
38	deaf	2	hearing impairment	HP:0000365	abnormality of the ear	HP:0000598	HP:0000598
39	dehydration	2	dehydration	HP:0001944
40	demons	3	psychosis	HP:0000709	behavioral abnormality	HP:0000708	HP:0000708
41	dental issues	4	abnormality of the teeth	HP:0000164	abnormality of the oral cavity	HP:0000163	HP:0000163
42	diabetes	11	diabetes mellitus	HP:0000819
43	diarrhoea	2034	diarrhea	HP:0002014
44	difficulty breathing	1	respiratory distress	HP:0002098
45	dizziness	31	vertigo	HP:0002321	abnormality of the ear	HP:0000598	HP:0000598, HP:0000359
46	during intercourse the cervix comes out	1	abnormality of the uterine cervix	HP:0012888	abnormality of the uterus	HP:0000130	HP:0000130
47	ear pain	4	ear pain	HP:0030766	abnormality of the ear	HP:0000598	HP:0000598
48	ear problem	9	abnormality of the ear	HP:0000598
49	ear wounds	4	abnormality of the ear	HP:0000598
50	elephantiasis	2						disease/diagnosis	elephantiasis
51	enlarged spleen	30	splenomegaly	HP:0001744
52	epilepsy	7	seizures	HP:0001250
53	eye disease	61	abnormality of the eye	HP:0000478
54	eye problem	7	abnormality of the eye	HP:0000478
55	eyes have constant tears	1	increased lacrimation	HP:0009926	abnormality of the eye	HP:0000478	HP:0000478
56	fever	4163	fever	HP:0001945
57	flu	84						disease/diagnosis	cold/flu
58	foot pain	66	foot pain	HP:0025238
59	general body weakness	38	generalized muscle weakness	HP:0003324
60	general pain	6						unclear symptom reporting
61	hand injury	2						disease/diagnosis	injury/trauma
62	headache	1233	headache	HP:0002315
63	heart disease	26	abnormality of the cardiovascular system	HP:0001626
64	heart pain	9	abnormality of the cardiovascular system	HP:0001626
65	heart problem	93	abnormality of the cardiovascular system	HP:0001626
66	heartburn	1	gastroesophageal reflux	HP:0002020
67	hernia	1	hernia	HP:0100790
68	hiv	24						disease/diagnosis	sexually transmitted infection
69	hydrocele	4	hydrocele testis	HP:0000034
70	hypertension	88	hypertension	HP:0000822	abnormality of the cardiovascular system	HP:0001626	HP:0001626
71	injury	1						disease/diagnosis	injury/trauma
72	jiggers	3						disease/diagnosis	jiggers
73	joint pain	90	arthralgia	HP:0002829
74	kidney problem	2	abnormality of the kidney	HP:0000077
75	lame	1	difficulty walking	HP:0002355
76	leg pain	52	lower limb pain	HP:0012514
77	leg paralysis	3	paraplegia	HP:0010550
78	leg swelling	8	edema of the lower limbs	HP:0010741	edema	HP:0000969	HP:0000969
79	leg wounds	1	localized skin lesion	HP:0011355	abnormality of skin morphology	HP:0011121	HP:0011121
80	leprosy	3						disease/diagnosis	leprosy
81	lower body itching	1	pruritus	HP:0000989
82	malaria	8816						disease/diagnosis	malaria
83	measles	69						disease/diagnosis	measles
84	mental problem	8	behavioral abnormality	HP:0000708
85	miscarriage	5	abnormal delivery	HP:0001787
86	mouth wounds	2	oral ulcer	HP:0000155	abnormality of the oral cavity	HP:0000163	HP:0000163
87	nausea	1	nausea	HP:0002018
88	neck pain	33	neck pain	HP:0030833
89	nose bleeds	8	epistaxis	HP:0000421	abnormality of the nose	HP:0000366	HP:0000366
90	old age	2						unclear symptom reporting
91	paralysis	17	paralysis	HP:0003470
92	penis wounds	1	localized skin lesion	HP:0011355	abnormality of skin morphology	HP:0011121	HP:0011121
93	persistent cough	4	cough	HP:0012735
94	pneumonia	27	pneumonia	HP:0002090
95	prolonged menstrual periods	1	menorrhagia	HP:0000132	abnormality of the menstrual cycle	HP:0000140	HP:0000140
96	rashes	64	skin rash	HP:0000988
97	removed uterus	1						unclear symptom reporting
98	ringworm	14						disease/diagnosis	ringworm
99	saliva	1	excessive salivation	HP:0003781	abnormality of the oral cavity	HP:0000163	HP:0000163
100	severe headache	1	headache	HP:0002315
101	sexually transmitted infection	922						disease/diagnosis	sexually transmitted infection
102	shock	1						disease/diagnosis	injury/trauma
103	sickle cell	9						disease/diagnosis	sickle cell
104	side abdominal pain	1	abdominal pain	HP:0002027
105	snake bite	1						disease/diagnosis	snake bite
106	sores on the buttocks	1	localized skin lesion	HP:0011355	abnormality of skin morphology	HP:0011121	HP:0011121
107	stomach worms	1						disease/diagnosis	intestinal worms
108	sweating	5	hyperhidrosis	HP:0000975
109	swelling	1	edema	HP:0000969
110	swollen abdomen	32	edema	HP:0000969
111	swollen cheeks	4	facial edema	HP:0000282	edema	HP:0000969	HP:0000969
112	swollen eye	1	periorbital edema	HP:0100539	edema	HP:0000969	HP:0000969, HP:0000282
113	swollen foot	3	edema	HP:0000969
114	tetanus	2						disease/diagnosis	tetanus
115	throat pain	4	abnormality of the pharynx	HP:0000600
116	toothache	147	abnormality of the oral cavity	HP:0000163
117	trachoma	1						disease/diagnosis	trachoma
118	trauma	1						disease/diagnosis	injury/trauma
119	tuberculosis	4						disease/diagnosis	tuberculosis
120	typhoid	10						disease/diagnosis	typhoid
121	ulcers	126						unclear symptom reporting
122	uncontrolled urinating	3	enuresis	HP:0000805
123	urinary tract infection	1	recurrent urinary tract infections	HP:0000010
124	vaginal bleeding	1						unclear symptom reporting
125	vomiting	1073	vomiting	HP:0002013
126	vomiting blood	3	hematemesis	HP:0002248	gastrointestinal hemorrhage	HP:0002239	HP:0001626, HP:0002239
127	weight loss	304	weight loss	HP:0001824
128	wheezing	387	wheezing	HP:0030828
129	witchcraft	11	psychosis	HP:0000709	behavioral abnormality	HP:0000708	HP:0000708
130	worms	64						disease/diagnosis	intestinal worms
131	wounds	42	abnormality of skin morphology	HP:0011121
132	yellow fever	3						disease/diagnosis	yellow fever
133	blood in cough	155	hemoptysis	HP:0002105
134	blood in urine	145	hematuria	HP:0000790	abnormality of the kidney	HP:0000077	HP:0000077
135	chills	3323	chills	HP:0025143
136	difficulty seeing	342	visual impairment	HP:0000505	abnormality of the eye	HP:0000478	HP:0000478
137	itchy rash	889	pruritus	HP:0000989
138	loss of appetite	571	poor appetite	HP:0004396
139	needs help walking	204	difficulty walking	HP:0002355
140	ears get puss	1	abnormality of the inner ear	HP:0000359	abnormality of the ear	HP:0000598	HP:0000598
141	eye pain	1	eye pain	HP:0030766	abnormality of the ear	HP:0000598	HP:0000598
142	grumbling stomach	3	abnormal peristalsis	HP:0030914
143	irregular menstrual cycle	1	abnormality of the menstrual cycle	HP:0000140
144	nose problem	1	abnormality of the nose	HP:0000366
