# Supplementary material for: Precision global health and comorbidity: a population-based study of 16 357 people in rural Uganda
Source: J R Soc Interface. 2018 Oct 31;15(147):20180248. doi: 10.1098/rsif.2018.0248 (PMC6228477; doi:10.1098/rsif.2018.0248)
Supplement: External Database S2 [file rsif20180248supp3.csv]

	rho	p_value	t_stat	ci_95_lower	ci_95_upper	cooccurrence	total_ppl_symp1	total_ppl_symp2	rel_risk	std_err	rr_ci_95_lower	rr_ci_95_upper	rr_p_value	z_stat	total_obs	symptom_1	symptom_2	group	rho_qvalue	rr_qvalue
1	-0.025805136	0.0019543821	3.0976479	-0.042119533	-0.009476983	3	197	1034	0.21210812	0.33340767	0.11034558	0.40771776	0.00067556871	-4.6509399	14402	symp7	symp1	all	0.00673705433629638	0.00397386655156883
2	0.0027639163	0.74014235	0.33167121	-0.013568845	0.019095203	2	197	116	1.2604586	0.50011319	0.47295916	3.3591821	0.67390305	0.46284646	14402	symp7	symp4	all	0.518509508307339	0.593900501811292
3	-0.039008856	2.8303266e-06	4.6846285	-0.055305768	-0.022691164	3	355	1034	0.11770507	0.33340549	0.061234288	0.22625369	1.6326512e-08	-6.4173303	14402	symp8	symp1	all	2.0420380237147e-05	2.48117443207671e-07
4	-0.014865908	0.074427478	1.7841061	-0.031190483	0.0014665963	1	355	197	0.20593408	1.0000837	0.029002789	1.4622334	0.098294839	-1.5800668	14402	symp8	symp7	all	0.12092718113342	0.197792200122915
5	-0.025591413	0.0021304381	3.0719757	-0.041906044	-0.0092631364	8	301	1034	0.37019092	0.12507266	0.28970885	0.47303116	0.00095355103	-7.9452734	14402	symp13	symp1	all	0.00726458091025564	0.00537335559406917
6	-0.0077349558	0.35330775	0.92822248	-0.024064064	0.0085982783	1	301	116	0.41247565	1.0000981	0.058089502	2.9288626	0.52329975	-0.88549125	14402	symp13	symp4	all	0.348154239822081	0.515858487617674
7	0.0036888085	0.65801829	0.44266003	-0.012644101	0.020019751	5	301	197	1.2143953	0.20008631	0.82043314	1.7975335	0.6107648	0.9708125	14402	symp13	symp7	all	0.488523234809874	0.560021121160091
8	-0.0013130906	0.87479705	0.157571	-0.01764486	0.01501938	7	301	355	0.94346547	0.14293595	0.7129457	1.24852	1	-0.40714422	14402	symp13	symp8	all	0.558349673656145	0.670493111437993
9	-0.018612482	0.025505945	2.2338848	-0.03493401	-0.0022810274	122	2035	1034	0.83502156	0.0082666362	0.82160103	0.8486613	0.026042506	-21.810291	14402	symp14	symp1	all	0.0544449113533613	0.0792444857297439
10	-0.016482167	0.04793321	1.9781288	-0.032805484	-0.00015005984	9	2035	116	0.54908919	0.11118478	0.44157097	0.68278712	0.044999182	-5.3918738	14402	symp14	symp4	all	0.0884692536598335	0.117015658774749
11	-0.027177026	0.0011071149	3.2624483	-0.043489873	-0.010849695	12	2035	197	0.43109542	0.083405264	0.36608118	0.50765586	0.00059940555	-10.088402	14402	symp14	symp7	all	0.00416196167370451	0.00360087372357654
12	-0.015634619	0.060622826	1.8763837	-0.031958606	0.00069770694	38	2035	355	0.75755405	0.026386613	0.71937096	0.79776388	0.063831702	-10.522774	14402	symp14	symp8	all	0.104526146499746	0.148883708945819
13	0.020542517	0.013689119	2.4656222	0.0042117815	0.036862299	1	2035	1	7.0771499	1.0005609	0.99578094	50.29826	0.14129981	1.9557744	14402	symp14	symp9	all	0.0331066916717943	0.24651028766479
14	-0.0062269545	0.45492548	0.74724901	-0.022556808	0.010106222	10	2035	88	0.80422157	0.10007502	0.66098279	0.97850108	0.54055607	-2.1771712	14402	symp14	symp10	all	0.398728806855933	0.524484610122849
15	0.068933636	1.2138341e-16	8.2917604	0.052660774	0.085169896	92	2035	301	2.1631155	0.010940637	2.1172242	2.2100015	1.3145089e-13	70.521446	14402	symp14	symp13	all	3.17403615911824e-15	3.79130896137304e-12
16	-0.024356527	0.0034649165	2.9236505	-0.040672496	-0.0080275722	43	905	1034	0.66179293	0.023326322	0.63221729	0.69275218	0.0026942301	-17.696854	14402	symp15	symp1	all	0.0110656181727753	0.0131276187503668
17	-0.016931325	0.042166889	2.0320501	-0.033254277	-0.00059934222	2	905	116	0.27437606	0.50007898	0.10296044	0.7311762	0.034409698	-2.5861027	14402	symp15	symp4	all	0.080278924831983	0.097155155405668
18	0.021230271	0.010838113	2.548207	0.0048998231	0.037549399	1	905	2	7.9569058	1.0006219	1.1194319	56.557579	0.1217324	2.072751	14402	symp15	symp5	all	0.0274280267868057	0.227726296869472
19	-0.0058607622	0.48187798	0.70330352	-0.022190787	0.010472388	10	905	197	0.80780774	0.10007505	0.66393018	0.98286438	0.55660945	-2.1327116	14402	symp15	symp7	all	0.41130751222645	0.532743204377959
20	-0.033783674	5.0106828e-05	4.0563564	-0.050088186	-0.017461162	4	905	355	0.17931056	0.25007254	0.10983476	0.29273316	2.2155748e-06	-6.8725495	14402	symp15	symp8	all	0.000274800314857408	2.39631182617866e-05
21	-0.0056168027	0.500305	0.67402697	-0.021946937	0.010716328	4	905	88	0.72335511	0.25008199	0.44307521	1.1809341	0.66037023	-1.2949954	14402	symp15	symp10	all	0.420614216967385	0.587209066036798
22	0.026173739	0.0016818113	3.1419251	0.0098457998	0.042487726	32	905	301	1.6918339	0.031323109	1.5910907	1.7989558	0.0036145733	16.786745	14402	symp15	symp13	all	0.00594467067111732	0.0168176891014744
23	0.014887148	0.074014179	1.7866557	-0.0014453519	0.031211706	146	905	2035	1.141728	0.0069192979	1.1263486	1.1573174	0.076008163	19.155548	14402	symp15	symp14	all	0.120450480807338	0.167524470249036
24	-0.0027265691	0.74352932	0.32718951	-0.019057868	0.013606185	1	66	301	0.72495723	1.0001198	0.10209236	5.1479168	1	-0.32160413	14402	symp16	symp13	all	0.519517583094934	0.670493111437993
25	-0.0009615185	0.90814376	0.11538228	-0.017293395	0.015370871	9	66	2035	0.9650659	0.11118799	0.77608955	1.2000576	1	-0.31980878	14402	symp16	symp14	all	0.568674608982741	0.670493111437993
26	-0.0048605599	0.55971795	0.58327407	-0.021191025	0.011472499	3	66	905	0.72335511	0.3334195	0.37630424	1.3904775	0.79857028	-0.97131395	14402	symp16	symp15	all	0.4496569525749	0.648602938650207
27	0.012380793	0.13735154	1.485809	-0.0039521544	0.028707135	3	63	301	2.2784369	0.3334555	1.1852063	4.3800602	0.14469181	2.4695637	14402	symp17	symp13	all	0.186535657247734	0.250957661324648
28	-0.0027241537	0.74374855	0.32689968	-0.019055454	0.0136086	8	63	2035	0.89868569	0.12507723	0.70329887	1.1483538	0.85749382	-0.8540476	14402	symp17	symp14	all	0.519517583094934	0.670493111437993
29	-0.012828311	0.12369839	1.5395241	-0.029154351	0.003504571	1	63	905	0.25260019	1.000087	0.035574798	1.7935971	0.18623908	-1.3758277	14402	symp17	symp15	all	0.172956339459217	0.294546295337446
30	9.8589444e-05	0.99056083	0.011830733	-0.016233584	0.016430711	1	7	2035	1.0110214	1.0001396	0.14237191	7.1795363	1	0.010959587	14402	symp18	symp14	all	0.589570697277718	0.670493111437993
31	0.0072713373	0.38290468	0.87258357	-0.0090618869	0.023600683	1	7	905	2.2734017	1.0002273	0.32008514	16.146814	0.36516827	0.82109064	14402	symp18	symp15	all	0.364567560630369	0.424666663606197
32	-0.029982863	0.00031982412	3.5995619	-0.046292342	-0.013657402	2	217	1034	0.12837265	0.50007391	0.048172705	0.34209287	2.6595126e-05	-4.1050291	14402	symp21	symp1	all	0.0014015821862885	0.00023123601636205
33	-0.0047685555	0.56717294	0.5722332	-0.021099061	0.011564493	1	217	116	0.57214367	1.0001092	0.080574006	4.0627041	1	-0.55830425	14402	symp21	symp4	all	0.45329216269326	0.670493111437993
34	-0.0047513852	0.56856948	0.57017267	-0.021081896	0.011581661	2	217	197	0.67379355	0.5000928	0.2528362	1.7956201	1	-0.78951651	14402	symp21	symp7	all	0.453565806371654	0.670493111437993
35	-0.015986474	0.055051915	1.9186221	-0.032310188	0.00034576337	1	217	355	0.18695398	1.0000824	0.026329789	1.3274618	0.046943236	-1.6767546	14402	symp21	symp8	all	0.0978046177688322	0.120507935020243
36	-0.0061172419	0.46291026	0.73408276	-0.022447146	0.010215927	3	217	301	0.66148168	0.33341807	0.3441174	1.2715371	0.63335145	-1.2395037	14402	symp21	symp13	all	0.402684970590086	0.572869150655617
37	-0.022355279	0.0072981971	2.6833041	-0.038673308	-0.0060253311	17	217	2035	0.55443108	0.058895234	0.49398634	0.62227196	0.0057481308	-10.014609	14402	symp21	symp14	all	0.0200011221178532	0.0244411566608558
38	-0.027329855	0.0010375621	3.280808	-0.043642525	-0.011002618	2	217	905	0.14667109	0.50007451	0.055039242	0.39085576	0.00018048701	-3.8385534	14402	symp21	symp15	all	0.00393802761267062	0.00125582800333234
39	-0.0057357564	0.49127367	0.6883021	-0.022065837	0.010597385	5	47	2035	0.75288826	0.20007989	0.50865006	1.1144023	0.67414933	-1.4186254	14402	symp23	symp14	all	0.416281562875182	0.593900501811292
40	-0.0047830921	0.56599194	0.57397759	-0.021113591	0.011549958	2	47	905	0.67718351	0.50009292	0.25410819	1.8046545	0.76818085	-0.77948111	14402	symp23	symp15	all	0.452577561055389	0.633969800101666
41	0.026889404	0.0012498361	3.2278957	0.010561895	0.043202579	1	6	197	12.184433	1.0009154	1.7132032	86.656624	0.079329319	2.4978724	14402	symp24	symp7	all	0.00459547647142091	0.172575541426789
42	-0.13355756	0	16.171789	-0.14956346	-0.11748166	391	8816	1034	0.61774242	0.002627094	0.61456978	0.62093145	0	-183.35226	14402	symp26	symp1	all	0	0
43	-0.035518367	2.0127194e-05	4.264895	-0.051820453	-0.019197354	7	8816	30	0.38117817	0.14293036	0.28804693	0.50442058	3.5073052e-05	-6.7479601	14402	symp26	symp2	all	0.00012150615581197	0.000294911339098143
44	-0.039868485	1.7010602e-06	4.7880249	-0.056164064	-0.023551673	46	8816	116	0.64781511	0.021809548	0.62070668	0.67610747	3.1333964e-06	-19.906418	14402	symp26	symp4	all	1.27188277107511e-05	3.28309893233173e-05
45	-0.0027121895	0.74483472	0.32546392	-0.019043494	0.013620562	1	8816	2	0.81681037	1.0001261	0.11502617	5.8002377	1	-0.20232283	14402	symp26	symp5	all	0.519517583094934	0.670493111437993
46	-0.068200499	2.5382608e-16	8.2031593	-0.084438592	-0.051926184	65	8816	197	0.5390119	0.01545463	0.52292943	0.55558896	1.0020326e-15	-39.989155	14402	symp26	symp7	all	6.49375090343006e-15	3.73299965405983e-14
47	-0.076563358	3.5479689e-20	9.2146511	-0.092779495	-0.06030662	134	8816	355	0.61663431	0.0075324457	0.60759741	0.62580556	2.3374403e-19	-64.186211	14402	symp26	symp8	all	1.33272446504453e-18	1.4249395675e-17
48	-0.041816175	5.1658191e-07	5.0223336	-0.058108635	-0.025501443	31	8816	88	0.57548004	0.032328792	0.54014635	0.61312509	8.6591848e-07	-17.091599	14402	symp26	symp10	all	4.25949793752995e-06	1.02094936255621e-05
49	-0.060021821	5.6367069e-13	7.2156277	-0.076279193	-0.043732543	124	8816	301	0.67298657	0.0081343325	0.66234207	0.68380219	1.4339515e-12	-48.686214	14402	symp26	symp13	all	9.80816266204537e-12	3.66314203699634e-11
50	-0.092741087	6.9404755e-29	11.1771	-0.10890827	-0.076524846	1019	8816	2035	0.8180145	0.0010508497	0.81633139	0.81970108	4.2116785e-28	-191.15506	14402	symp26	symp14	all	4.56234202653559e-27	4.80724154811784e-26
51	-0.093357138	2.9987343e-29	11.251997	-0.10952229	-0.077142611	395	8816	905	0.71301675	0.0026012105	0.70939082	0.71666127	2.6770082e-28	-130.03574	14402	symp26	symp15	all	1.99899058886248e-27	3.33979520336315e-26
52	-0.013505236	0.10508756	1.6207761	-0.029830804	0.0028275358	34	8816	66	0.84156215	0.029482923	0.79430962	0.8916257	0.12801151	-5.850688	14402	symp26	symp16	all	0.155082958013419	0.23318591373645
53	-0.053041685	1.8979958e-10	6.3739748	-0.069313787	-0.036741365	14	8816	63	0.36302683	0.07149981	0.31555629	0.41763854	3.2994896e-10	-14.171765	14402	symp26	symp17	all	2.54478826066138e-09	6.48369694854889e-09
54	-0.021237914	0.010809652	2.5491245	-0.037557036	-0.0049074674	1	8816	7	0.23337439	1.0000856	0.03286723	1.6570792	0.015888253	-1.4549867	14402	symp26	symp18	all	0.0274177103651286	0.0544628539798476
55	-0.0083075212	0.31881189	0.99693692	-0.024636326	0.0080257161	3	8816	7	0.70012313	0.33341897	0.36421889	1.3458182	0.4416146	-1.0692223	14402	symp26	symp19	all	0.326534935316792	0.472684053717233
56	-0.091045842	6.7890355e-28	10.971066	-0.10721856	-0.074824952	55	8816	217	0.41405132	0.01825178	0.39950109	0.42913151	4.8867472e-27	-48.311195	14402	symp26	symp21	all	4.28428079632878e-26	5.14029788428356e-25
57	-0.0027121895	0.74483472	0.32546392	-0.019043494	0.013620562	1	8816	2	0.81681037	1.0001261	0.11502617	5.8002377	1	-0.20232283	14402	symp26	symp22	all	0.519517583094934	0.670493111437993
58	-0.03940307	2.2438358e-06	4.7320433	-0.055699375	-0.023085779	13	8816	47	0.45185253	0.076994933	0.38855931	0.52545571	3.5124083e-06	-10.317554	14402	symp26	symp23	all	1.64905946462623e-05	3.59448870370696e-05
59	-0.01168127	0.16098219	1.4018481	-0.028008074	0.0046517658	2	8816	6	0.54454023	0.50008833	0.20433661	1.4511548	0.21537836	-1.2154121	14402	symp26	symp24	all	0.20811779376815	0.318637665124955
60	-0.0142378	0.087526388	1.7087091	-0.03056284	0.0020948355	2	84	1034	0.33162937	0.50008094	0.12444443	0.88375217	0.09115804	-2.2071173	14402	symp28	symp1	all	0.136224021617208	0.188438591773142
61	0.014530917	0.081198893	1.7438941	-0.001801659	0.030855741	3	84	197	2.61095	0.33346319	1.3581537	5.0193577	0.10788343	2.878021	14402	symp28	symp7	all	0.128843146891627	0.210302728315072
62	0.023108313	0.0055487566	2.7737384	0.006778724	0.039425582	6	84	355	2.8977866	0.16676964	2.0898218	4.0181265	0.017479243	6.3797417	14402	symp28	symp8	all	0.0160265065269526	0.0584962045597198
63	-0.015364039	0.06521792	1.8439022	-0.031688236	0.00096835254	6	84	2035	0.50551069	0.16674195	0.36458328	0.70091277	0.08166521	-4.0912681	14402	symp28	symp14	all	0.110200850393169	0.175874123626594
64	-0.049440257	2.9142262e-09	5.9400954	-0.065719344	-0.033134867	25	84	8816	0.48619664	0.040070791	0.44947237	0.52592146	6.2908221e-09	-17.996704	14402	symp28	symp26	all	3.3316090122897e-08	1.03520984722511e-07
65	-0.0031253309	0.7076351	0.37504154	-0.019456485	0.013207491	1	10	2035	0.70771497	1.0001186	0.09966445	5.0254679	1	-0.34567285	14402	symp30	symp14	all	0.507300111269372	0.670493111437993
66	-0.01147606	0.1684663	1.3772179	-0.027802996	0.0048569981	4	10	8816	0.65344828	0.25008079	0.40025628	1.0668031	0.20071945	-1.7014178	14402	symp30	symp26	all	0.214916737388344	0.307388709523705
67	0.0063906363	0.44315827	0.76689202	-0.0099425493	0.022720413	2	86	197	1.7001535	0.50012845	0.6379258	4.5311251	0.32942837	1.0611644	14402	symp31	symp7	all	0.393113787124006	0.401923243536677
68	-0.0065090032	0.43475834	0.78109694	-0.022838723	0.0098241894	1	86	355	0.47173274	1.0001022	0.066434219	3.3496559	0.72633284	-0.75126594	14402	symp31	symp8	all	0.38903888575982	0.612560340797891
69	-0.0050237142	0.54661578	0.6028533	-0.021354109	0.011309362	1	86	301	0.55636251	1.0001081	0.078351744	3.9506361	1	-0.58627182	14402	symp31	symp13	all	0.443680390586116	0.670493111437993
70	-0.023678496	0.0044864025	2.8422165	-0.039995179	-0.0073491912	3	86	2035	0.24687733	0.33340847	0.12843345	0.47455245	0.0026485566	-4.1956453	14402	symp31	symp14	all	0.0136201920004372	0.0129639484337451
71	-0.0052146013	0.53148186	0.62576067	-0.021544915	0.011118493	4	86	905	0.74017733	0.25008228	0.45337903	1.2083983	0.82169098	-1.2030661	14402	symp31	symp15	all	0.4364108958529	0.662168555311355
72	-0.060377784	4.11194e-13	7.2585769	-0.076634362	-0.044089112	20	86	8816	0.37991178	0.050070759	0.34439883	0.41908669	9.0099916e-13	-19.32897	14402	symp31	symp26	all	7.23478450799618e-12	2.35781168549343e-11
73	-0.040013753	1.5592328e-06	4.8054986	-0.0563091	-0.023697091	7	463	1034	0.21058106	0.14292867	0.15913144	0.27866516	2.31608e-08	-10.899734	14402	symp34	symp1	all	1.17699476763975e-05	3.45135511111111e-07
74	-0.012018997	0.14921588	1.4423839	-0.028345581	0.0043139979	1	463	116	0.26815373	1.0000881	0.03776519	1.9040396	0.18888648	-1.316079	14402	symp34	symp4	all	0.197931774088201	0.297156397816377
75	-0.0011292516	0.8922103	0.13551028	-0.017461078	0.015203177	6	463	197	0.94738573	0.16674706	0.68326449	1.3136051	1	-0.32413733	14402	symp34	symp7	all	0.56348797800305	0.670493111437993
76	-0.02389585	0.0041325609	2.8683212	-0.040212303	-0.0075666555	2	463	355	0.17524412	0.50007552	0.065761328	0.46699941	0.0011885311	-3.4826245	14402	symp34	symp8	all	0.0127255483631393	0.0065194399019978
77	-0.0092389071	0.26757115	1.1087161	-0.025567196	0.0070943115	1	463	88	0.35347536	1.0000939	0.049780808	2.5098994	0.53402114	-1.0398438	14402	symp34	symp10	all	0.292127370890253	0.520686663641193
78	0.0063932901	0.44296896	0.76721048	-0.0099398959	0.022723066	12	463	301	1.2400995	0.08340995	1.0530684	1.4603486	0.40798149	2.5799284	14402	symp34	symp13	all	0.393113787124006	0.452769135417694
79	-0.017427603	0.036489107	2.09163	-0.033750143	-0.0010957663	50	463	2035	0.76427102	0.020070501	0.73478967	0.79493529	0.035501391	-13.394423	14402	symp34	symp14	all	0.0721390136414275	0.0992968239488249
80	-0.011507432	0.16730553	1.3809834	-0.027834348	0.0048256228	22	463	905	0.75616384	0.04552637	0.6916129	0.82673961	0.20455016	-6.1392369	14402	symp34	symp15	all	0.213897147360623	0.310156284698004
81	-0.0061158421	0.46301264	0.73391479	-0.022445748	0.010217327	1	463	63	0.49374336	1.0001037	0.069533773	3.5059583	0.72438943	-0.70566624	14402	symp34	symp17	all	0.402684970590086	0.612184132193822
82	0.0033752103	0.68546325	0.40502757	-0.012957652	0.019706272	2	463	47	1.3236524	0.50011539	0.49666908	3.5276117	0.66363424	0.56066036	14402	symp34	symp23	all	0.49911650335039	0.588842615557648
83	-0.039923519	1.6459285e-06	4.7946448	-0.056219012	-0.023606764	234	463	8816	0.8256312	0.0043431888	0.81863272	0.83268952	2.3765631e-06	-44.116688	14402	symp34	symp26	all	1.23456146519203e-05	2.55497935245876e-05
84	-0.0090165585	0.27925685	1.082031	-0.025344975	0.0073166667	1	463	86	0.36169571	1.0000945	0.050938446	2.5682721	0.53040463	-1.0168558	14402	symp34	symp31	all	0.300016116760565	0.518857920891545
85	-0.05557688	2.484688e-11	6.6795492	-0.071843818	-0.039280385	48	1564	1034	0.4274711	0.020903392	0.41031125	0.44534859	2.356489e-13	-40.656971	14402	symp35	symp1	all	3.66351472207855e-10	6.5841964286859e-12
86	-0.0061570974	0.4600006	0.73886567	-0.022486985	0.010176074	2	1564	30	0.61389601	0.50009078	0.230361	1.63599	0.76644349	-0.97568244	14402	symp35	symp2	all	0.401097236859674	0.633149759453697
87	-0.021464728	0.0099945031	2.5763609	-0.03778363	-0.00513438	4	1564	116	0.31753242	0.25007495	0.19450016	0.51838946	0.0064148591	-4.587326	14402	symp35	symp4	all	0.0259054741023138	0.0267538846390533
88	0.0088507663	0.2881929	1.0621336	-0.0074824635	0.025179274	26	1564	197	1.2153271	0.038534224	1.1269177	1.3106724	0.29824921	5.0607805	14402	symp35	symp7	all	0.306654688886217	0.382053061490706
89	-0.020944029	0.011953452	2.513835	-0.037263431	-0.0046134591	24	1564	355	0.62254244	0.041737907	0.57364196	0.67561138	0.0095021939	-11.355229	14402	symp35	symp8	all	0.0296981552286249	0.036463244337295
90	-0.013048499	0.11738154	1.5659533	-0.029374387	0.0032843489	5	1564	88	0.52320683	0.2000767	0.35347986	0.77442992	0.16565695	-3.2376506	14402	symp35	symp10	all	0.167035456799202	0.274900531216126
91	0.011408252	0.17099585	1.3690792	-0.0049248138	0.027735231	40	1564	301	1.2237129	0.025071563	1.165033	1.2853485	0.18897122	8.0525341	14402	symp35	symp13	all	0.217674369870282	0.297202554694089
92	0.026272429	0.0016150164	3.1537802	0.0099445479	0.042586304	262	1564	2035	1.1855583	0.0038865476	1.1765615	1.1946239	0.0020812976	43.795643	14402	symp35	symp14	all	0.00574720127295284	0.0105832806871309
93	0.029171189	0.00046312102	3.5020332	0.012845162	0.045481671	130	1564	905	1.3227593	0.007762454	1.3027866	1.3430382	0.00074153999	36.034992	14402	symp35	symp15	all	0.00195011082395092	0.00431930167064228
94	-0.013769828	0.098447144	1.6525359	-0.030095207	0.002562897	3	1564	66	0.41856545	0.33341247	0.2177494	0.80458105	0.11241603	-2.6121459	14402	symp35	symp16	all	0.148437255807817	0.21607623218036
95	-0.012990698	0.11901472	1.5590154	-0.029316626	0.0033421586	3	1564	63	0.43849713	0.33341292	0.22811821	0.84289521	0.15311363	-2.4726157	14402	symp35	symp17	all	0.16854867572063	0.261507715725026
96	0.0024282893	0.77075303	0.29139557	-0.01390441	0.018759694	1	1564	7	1.3154914	1.0001608	0.18523966	9.3420477	0.55285871	0.27416623	14402	symp35	symp18	all	0.526852800016729	0.53091665932768
97	0.0024282893	0.77075303	0.29139557	-0.01390441	0.018759694	1	1564	7	1.3154914	1.0001608	0.18523966	9.3420477	0.55285871	0.27416623	14402	symp35	symp19	all	0.526852800016729	0.53091665932768
98	-0.023018943	0.005734452	2.7630053	-0.039336301	-0.0066893105	11	1564	217	0.46678728	0.090981476	0.39054763	0.55790985	0.0039946651	-8.3740301	14402	symp35	symp21	all	0.0164689467559206	0.0182381632781669
99	-0.00040699984	0.96104747	0.048839983	-0.016739037	0.015925255	5	1564	47	0.97962129	0.20008305	0.66182637	1.4500145	1	-0.1029035	14402	symp35	symp23	all	0.58205339527964	0.670493111437993
100	0.014746387	0.076788478	1.7697588	-0.0015861432	0.031071052	2	1564	6	3.0694799	0.50017601	1.1516125	8.1813173	0.13154066	2.2422271	14402	symp35	symp24	all	0.123575434500413	0.23743776861994
101	-0.010709323	0.1987457	1.2851925	-0.027036741	0.0056238086	934	1564	8816	0.97557658	0.001140176	0.9733988	0.97775912	0.20615333	-21.686695	14402	symp35	symp26	all	0.240699006175622	0.310818360346391
102	-0.012080639	0.14714096	1.4497825	-0.028407183	0.0042523481	5	1564	84	0.54812139	0.20007706	0.37031198	0.81130809	0.21459129	-3.0051346	14402	symp35	symp28	all	0.196108060392982	0.318010976723332
103	-0.0038793599	0.64156139	0.4655267	-0.020210227	0.012453577	8	1564	86	0.85659903	0.12507688	0.67036295	1.0945741	0.86134678	-1.2375214	14402	symp35	symp31	all	0.483052486515259	0.670493111437993
104	0.021153718	0.011126957	2.5390143	0.0048232372	0.037472919	67	1564	463	1.3325388	0.014996193	1.2939421	1.3722868	0.014838262	19.143925	14402	symp35	symp34	all	0.028042190338462	0.0516846367124245
105	0.015482776	0.063167281	1.8581558	-0.00084958691	0.031806882	3	52	301	2.7604141	0.33346665	1.4358916	5.3067274	0.094663933	3.044924	14402	symp38	symp13	all	0.107619520553514	0.192800148572513
106	0.0021682084	0.79472435	0.2601856	-0.014164441	0.0184997	8	52	2035	1.0887923	0.12507889	0.85207093	1.3912793	0.84114295	0.68012351	14402	symp38	symp14	all	0.534202599477194	0.670493111437993
107	-0.0060469322	0.46806815	0.72564512	-0.022376871	0.010286232	2	52	905	0.61206973	0.50009072	0.22967573	1.6311228	0.77160633	-0.98164016	14402	symp38	symp15	all	0.405167134794724	0.634415493665783
108	-0.042363118	3.6613997e-07	5.0881419	-0.058654685	-0.026048992	14	52	8816	0.43982095	0.07150019	0.3823083	0.50598556	9.2310802e-07	-11.487906	14402	symp38	symp26	all	3.08348568837608e-06	1.08361476712338e-05
109	0.0105917	0.20372242	1.2710752	-0.0057414416	0.026919192	1	52	84	3.2971611	1.0002984	0.4641614	23.421318	0.26267064	1.192706	14402	symp38	symp28	all	0.244874884878932	0.357441890791832
110	-0.013569477	0.1034435	1.6284872	-0.029895	0.0027632834	2	52	1564	0.35417077	0.50008172	0.13290292	0.9438237	0.11880385	-2.0756128	14402	symp38	symp35	all	0.153573401897942	0.223941307611222
111	-0.0056583649	0.49713948	0.67901468	-0.021988481	0.01067477	2	22	2035	0.64337724	0.50009179	0.24142319	1.714559	0.75942206	-0.88188612	14402	symp40	symp14	all	0.41926798605635	0.630748918794288
112	-0.034542914	3.3786862e-05	4.147625	-0.050846379	-0.018221047	4	22	8816	0.29702196	0.2500746	0.18193687	0.48490462	6.615273e-05	-4.8543487	14402	symp40	symp26	all	0.000195013697446793	0.00051732354678179
113	0.0029505535	0.72329313	0.35406798	-0.013382239	0.019281773	1	22	463	1.4139014	1.0001676	0.1990945	10.041047	0.5129627	0.34629482	14402	symp40	symp34	all	0.512854512394838	0.51248311627847
114	-0.02629903	0.0015974353	3.1569755	-0.042612873	-0.0099711642	1	154	1034	0.090444371	1.0000757	0.012737961	0.6421895	0.00022536333	-2.4028385	14402	symp41	symp1	all	0.00569319832840152	0.00152842931383837
115	-0.0057508443	0.49013442	0.69011271	-0.022080919	0.010582298	2	154	301	0.62139189	0.50009102	0.23317368	1.6559669	0.77438378	-0.95141345	14402	symp41	symp13	all	0.416157777319487	0.63622473044062
116	-0.011163659	0.1803567	1.3397226	-0.027490795	0.0051694312	16	154	2035	0.73528832	0.062572628	0.65042132	0.83122873	0.20135111	-4.9141712	14402	symp41	symp14	all	0.225884535594439	0.307565849207114
117	-0.015793242	0.058056075	1.8954254	-0.032117106	0.00053904543	4	154	905	0.41334578	0.25007662	0.25318852	0.67481232	0.064003676	-3.5328007	14402	symp41	symp15	all	0.101596149617819	0.149025653186432
118	-0.040551696	1.1266404e-06	4.8702097	-0.056846198	-0.024235601	65	154	8816	0.68951523	0.015454791	0.66894203	0.71072114	1.7270465e-06	-24.055096	14402	symp41	symp26	all	8.68456480621369e-06	1.89080412731554e-05
119	-0.0074662217	0.37028292	0.89597154	-0.023795469	0.0088670077	3	154	463	0.60595775	0.33341679	0.31523341	1.1648029	0.49324316	-1.5024588	14402	symp41	symp34	all	0.357294046014505	0.502780907227525
120	-0.008079852	0.33225524	0.96961391	-0.02440878	0.0082533844	13	154	1564	0.77733582	0.076996669	0.66844827	0.90396076	0.43322793	-3.2713468	14402	symp41	symp35	all	0.33529733933252	0.468191220451869
121	0.013530713	0.10443309	1.6238341	-0.0028020546	0.029856263	1	11	301	4.3497434	1.0003715	0.61225206	30.90274	0.20738417	1.469571	14402	symp42	symp13	all	0.154812358041038	0.311896918673309
122	0.01721224	0.038867585	2.0657749	0.00088034011	0.033534963	1	11	217	6.033515	1.0004884	0.84905827	42.874916	0.1538517	1.7964524	14402	symp42	symp21	all	0.0757652369144602	0.262601080741085
123	-0.029574351	0.00038576269	3.5504754	-0.045884337	-0.013248603	1	11	8816	0.14851098	1.0000798	0.02091575	1.0544928	0.0005463374	-1.9069444	14402	symp42	symp26	all	0.00166586873835232	0.00331924124714696
124	0.070760548	1.8671172e-17	8.5126038	0.054491375	0.086992159	1	1	197	73.106598	1.0051455	10.194346	524.26849	0.013678656	4.2699471	14402	symp44	symp7	all	5.19820938901831e-16	0.0484681165247434
125	0.032180887	0.00011216836	3.8637075	0.015857073	0.048487552	1	1	905	15.913812	1.0011744	2.2364407	113.23772	0.062838495	2.7639415	14402	symp44	symp15	all	0.000565976817480625	0.147909838912722
126	0.0066331276	0.42604932	0.79599279	-0.0097000711	0.022962788	1	1	8816	1.6336207	1.0001829	0.23002677	11.601766	1	0.4907091	14402	symp44	symp26	all	0.385852734220853	0.670493111437993
127	0.023874484	0.0041661873	2.8657548	0.0075452775	0.040190961	1	1	1564	9.2084398	1.0007088	1.2952855	65.464615	0.10859603	2.2185478	14402	symp44	symp35	all	0.0127874965037854	0.211154742024702
128	-0.0027121895	0.74483472	0.32546392	-0.019043494	0.013620562	1	2	8816	0.81681037	1.0001261	0.11502617	5.8002377	1	-0.20232283	14402	symp50	symp26	all	0.519517583094934	0.670493111437993
129	0.0077310242	0.35355249	0.92775059	-0.0086022103	0.024060134	1	30	197	2.4368865	1.0002387	0.34309548	17.30835	0.33874226	0.89050871	14402	symp51	symp7	all	0.348250396233094	0.40896521564068
130	-0.0054169968	0.51567084	0.65004915	-0.02174722	0.010916117	3	30	2035	0.70771497	0.33341914	0.36816821	1.3604121	0.7916944	-1.0368745	14402	symp51	symp14	all	0.428558345106845	0.645624098340875
131	-0.026141914	0.0017038871	3.1381021	-0.042455934	-0.0098139551	10	30	8816	0.54454023	0.10007322	0.4475545	0.66254294	0.0023173629	-6.0736876	14402	symp51	symp26	all	0.00599583456687332	0.011564428525653
132	0.0089406399	0.28332514	1.0729197	-0.0073925876	0.025269099	2	30	463	2.0737221	0.50014144	0.77807522	5.5268736	0.25088984	1.4582777	14402	symp51	symp34	all	0.303638688416739	0.348504065859535
133	-0.0012622797	0.87960416	0.15147369	-0.017594066	0.015070179	3	30	1564	0.92084402	0.33342409	0.47903776	1.7701186	1	-0.24732661	14402	symp51	symp35	all	0.559784158599478	0.670493111437993
134	-0.026582671	0.0014206176	3.1910484	-0.042896196	-0.010254976	13	410	1034	0.44163325	0.076994874	0.37977153	0.51357174	0.00063034421	-10.614674	14402	symp53	symp1	all	0.0051247710358909	0.003753112371331
135	0.001336539	0.87258017	0.16038483	-0.014995936	0.017668301	1	410	30	1.1708943	1.0001508	0.1648816	8.3150177	0.57992697	0.15774405	14402	symp53	symp2	all	0.557616973361782	0.543326081944706
136	0.0032588434	0.69575626	0.39106327	-0.013074	0.019589949	4	410	116	1.21127	0.25009048	0.74192441	1.9775262	0.57456481	0.76640016	14402	symp53	symp4	all	0.502862162467092	0.540581378674149
137	0.015786104	0.058169592	1.8945686	-0.00054618437	0.032109972	10	410	197	1.7830877	0.10008182	1.465485	2.169522	0.077882558	5.7787375	14402	symp53	symp7	all	0.101596149617819	0.170326118565022
138	-0.0083641028	0.31552687	1.0037274	-0.024692878	0.0079691336	7	410	355	0.69264168	0.14293346	0.52340907	0.91659194	0.4171339	-2.5693245	14402	symp53	symp8	all	0.323941459767311	0.458092381651838
139	-0.01041653	0.21130106	1.2500515	-0.026744129	0.0059166239	5	410	301	0.58350217	0.20007755	0.39421487	0.8636781	0.28995425	-2.6924918	14402	symp53	symp13	all	0.250394465956344	0.376086322626841
140	-0.0095084561	0.25386131	1.1410663	-0.025836591	0.0068247519	50	410	2035	0.86306703	0.020070639	0.8297745	0.89769542	0.2805734	-7.3372297	14402	symp53	symp14	all	0.282207382320912	0.370108402344755
141	0.0038473532	0.64431363	0.46168578	-0.01248558	0.020178232	28	410	905	1.0867969	0.03578642	1.0131795	1.1657634	0.60603899	2.3258758	14402	symp53	symp15	all	0.48374022715787	0.557187231233274
142	0.0013064098	0.87542886	0.15676931	-0.015026059	0.017638182	2	410	63	1.1151375	0.50010818	0.41843474	2.9718649	0.70061308	0.21790819	14402	symp53	symp17	all	0.558349673656145	0.607584821796115
143	-0.00060872926	0.9417693	0.073047526	-0.016940709	0.015723575	6	410	217	0.97124875	0.16674735	0.70047438	1.3466932	1	-0.17495139	14402	symp53	symp21	all	0.576703162265919	0.670493111437993
144	-0.07024134	3.194103e-17	8.449832	-0.086474285	-0.053971108	169	410	8816	0.67337048	0.0059868759	0.66551512	0.68131852	1.2008444e-16	-66.05442	14402	symp53	symp26	all	8.73844032055073e-16	4.99385142850328e-15
145	0.0033372506	0.68881464	0.40047231	-0.012995605	0.019668326	3	410	84	1.2545296	0.33343181	0.6526165	2.4115918	0.51753998	0.68008119	14402	symp53	symp28	all	0.500282391052551	0.514243922737829
146	-0.0027948855	0.73733759	0.33538759	-0.01912616	0.01353788	12	410	463	0.91041458	0.083408043	0.7731092	1.0721056	0.88682294	-1.1252536	14402	symp53	symp34	all	0.517003773911682	0.670493111437993
147	0.022108838	0.0079699848	2.6537092	0.005778776	0.038427111	61	410	1564	1.3700361	0.016464442	1.3265305	1.4149687	0.0099138413	19.122248	14402	symp53	symp35	all	0.0215423893485817	0.0375592835865928
148	0.0039950395	0.63165528	0.47940856	-0.012337914	0.020325862	1	410	22	1.5966741	1.0001804	0.22482552	11.339318	0.47052014	0.46783841	14402	symp53	symp40	all	0.479330978437873	0.489842728859962
149	-0.013737211	0.099247143	1.6486208	-0.030062614	0.0025955194	1	410	154	0.22809629	1.0000852	0.032123916	1.6196009	0.13691898	-1.4778614	14402	symp53	symp41	all	0.149215658902487	0.242175293951153
150	0.010380313	0.2128931	1.2457047	-0.0059528439	0.026707932	1	410	11	3.1933482	1.0002912	0.44955334	22.683565	0.27225661	1.1607319	14402	symp53	symp42	all	0.251776743821085	0.364591112972848
151	0.048680119	5.0663447e-09	5.8485484	0.032373711	0.064960621	1	410	1	35.126831	1.0025085	4.9236426	250.60596	0.028468268	3.55006	14402	symp53	symp44	all	5.60250272737703e-08	0.0849868160746543
152	-0.099611454	4.3635831e-33	12.013123	-0.11575528	-0.083415009	131	4163	1034	0.43829563	0.0077032596	0.4317278	0.4449634	1.2686142e-37	-107.07955	14402	symp56	symp1	all	3.44209705460275e-31	2.16673127211538e-35
153	-0.019053984	0.022216499	2.2868931	-0.035375122	-0.0027226829	3	4163	30	0.34595245	0.33341077	0.17997468	0.6649996	0.024606558	-3.1836224	14402	symp56	symp2	all	0.048952227148724	0.0759958086408928
154	-0.0055117933	0.50835025	0.66142523	-0.021841975	0.010821328	1	4163	6	0.57658738	1.0001094	0.081199765	4.0942607	0.67974865	-0.5505681	14402	symp56	symp3	all	0.424786697246905	0.596237747786386
155	-0.035181034	2.4111689e-05	4.224339	-0.051483601	-0.018859722	13	4163	116	0.38770533	0.07699459	0.33339775	0.45085913	7.0865667e-06	-12.306186	14402	symp56	symp4	all	0.00014372696069158	6.75252304492417e-05
156	-0.027618608	0.00091706199	3.3154976	-0.04393094	-0.011291553	36	4163	197	0.63219732	0.027848437	0.59861499	0.66766363	0.00064431183	-16.466047	14402	symp56	symp7	all	0.00354607883593207	0.00381089873837673
157	-0.060865775	2.6606229e-13	7.3174601	-0.077121258	-0.044577941	41	4163	355	0.39955071	0.02446036	0.38084725	0.41917267	3.0003135e-15	-37.506176	14402	symp56	symp8	all	4.91897335874614e-12	1.05199529155354e-13
158	-0.032306667	0.00010542925	3.8788247	-0.048613165	-0.015982952	9	4163	88	0.35381499	0.11118328	0.28453463	0.43996421	4.4101715e-05	-9.3447609	14402	symp56	symp10	all	0.000537166106451488	0.00036067840108818
159	-0.010713982	0.19855042	1.2857517	-0.027041398	0.0056191492	77	4163	301	0.88499463	0.013057251	0.86263299	0.90793586	0.22203459	-9.3567724	14402	symp56	symp13	all	0.240524051029585	0.324976107918922
160	0.028040454	0.00076416775	3.366178	0.011713671	0.044352289	652	4163	2035	1.1084079	0.0016033	1.1049302	1.1118964	0.00088161184	64.195457	14402	symp56	symp14	all	0.0030316521744748	0.00502604510108722
161	0.034337886	3.7610313e-05	4.1229777	0.018015839	0.050641634	316	4163	905	1.2079666	0.0032342621	1.2003332	1.2156483	4.9774426e-05	58.417774	14402	symp56	symp15	all	0.000214466747894962	0.000403964676974281
162	-0.036461171	1.2047881e-05	4.3782516	-0.052761897	-0.020141015	3	4163	66	0.1572511	0.33340642	0.081807375	0.30226997	8.4898625e-07	-5.5485177	14402	symp56	symp16	all	7.6436880183833e-05	1.00319046213148e-05
163	-0.0097724777	0.24091417	1.1727533	-0.026100459	0.0065607177	14	4163	63	0.76878321	0.071501821	0.66825205	0.88443816	0.26761392	-3.6774766	14402	symp56	symp17	all	0.272913500729228	0.360533840373991
164	-0.0071118269	0.39342907	0.85344082	-0.023441253	0.0092213918	1	4163	7	0.49421778	1.0001037	0.069600582	3.5093272	0.68123913	-0.70470589	14402	symp56	symp18	all	0.370267779510073	0.597154561666667
165	-0.061263468	1.861269e-13	7.3654513	-0.077518053	-0.04497632	14	4163	217	0.22319512	0.071499117	0.19400969	0.256771	1.5261019e-16	-20.975208	14402	symp56	symp21	all	3.5096720217049e-12	6.2495799475044e-15
166	-0.0096296864	0.24785747	1.1556159	-0.025957752	0.006703516	10	4163	47	0.73606902	0.10007455	0.60496932	0.89557862	0.33292574	-3.0620313	14402	symp56	symp23	all	0.277262531612812	0.403620010562364
167	0.11683296	0	14.116632	0.10069295	0.13291149	2920	4163	8816	1.1458497	0.00041193262	1.144925	1.1467752	0	330.50668	14402	symp56	symp26	all	0	0
168	-0.0020311631	0.80743563	0.24374007	-0.018362703	0.014301459	2	4163	8	0.8648811	0.50009948	0.3245362	2.3048871	1	-0.29026875	14402	symp56	symp27	all	0.53880668981606	0.670493111437993
169	-0.034759514	3.0150037e-05	4.1736641	-0.051062673	-0.018437834	7	4163	84	0.28829369	0.14292943	0.21785681	0.38150406	5.3570125e-06	-8.7020245	14402	symp56	symp28	all	0.000176388569775443	5.25380469343271e-05
170	-0.0051784366	0.53433263	0.62142074	-0.021508766	0.011154654	2	4163	10	0.6919049	0.50009346	0.25963202	1.843888	0.73384875	-0.73647594	14402	symp56	symp30	all	0.437688634569445	0.615370285696082
171	-0.043456949	1.8164036e-07	5.2197652	-0.05974669	-0.027144067	3	4163	86	0.12068108	0.33340555	0.062782504	0.23197423	2.2940434e-09	-6.3424373	14402	symp56	symp31	all	1.62206254215062e-06	4.00868420736658e-08
172	0.074820973	2.4506952e-19	9.0037546	0.058560386	0.09104187	220	4163	463	1.6438345	0.004615413	1.6290311	1.6587725	1.0507914e-17	107.68952	14402	symp56	symp34	all	8.59184913593815e-18	5.21952936153846e-16
173	0.073801994	7.435085e-19	8.8804569	0.057539199	0.090025626	602	4163	1564	1.3316072	0.0017307227	1.3270978	1.3361319	6.131712e-18	165.47227	14402	symp56	symp35	all	2.47815635789949e-17	3.22492907149321e-16
174	-0.023062028	0.0056442404	2.7681797	-0.039379343	-0.0067324163	6	4163	52	0.39917588	0.16674073	0.28789341	0.55347353	0.0051626293	-5.5076714	14402	symp56	symp38	all	0.0162394273881191	0.022335097232134
175	0.0054839002	0.51049858	0.6580779	-0.01084922	0.021814095	1	4163	2	1.7297622	1.0001895	0.24356107	12.284711	0.49457443	0.54788011	14402	symp56	symp39	all	0.425680016353232	0.503549363449494
176	-0.017096704	0.040197	2.0519044	-0.03341952	-0.00076476933	2	4163	22	0.31450221	0.50008035	0.11801758	0.83810937	0.056038365	-2.3131566	14402	symp56	symp40	all	0.0776847849254171	0.137208706073798
177	-0.032039862	0.0001202069	3.8467581	-0.048346709	-0.015715936	23	4163	154	0.51668221	0.043549262	0.47440979	0.56272137	7.1902046e-05	-15.162766	14402	symp56	symp41	all	0.000601408236917384	0.000556604360976801
178	0.0054839002	0.51049858	0.6580779	-0.01084922	0.021814095	1	4163	2	1.7297622	1.0001895	0.24356107	12.284711	0.49457443	0.54788011	14402	symp56	symp50	all	0.425680016353232	0.503549363449494
179	-0.015694506	0.059642907	1.8835728	-0.032018449	0.00063780427	4	4163	30	0.46126992	0.25007746	0.28254324	0.75305265	0.068959273	-3.0941291	14402	symp56	symp51	all	0.103325905238993	0.156728769910403
180	-0.0087618297	0.29306504	1.0514599	-0.025090387	0.007571402	109	4163	410	0.91972721	0.0092443377	0.90321285	0.93654352	0.31981218	-9.0518284	14402	symp56	symp53	all	0.310096044804163	0.395497773401426
181	-0.0027265691	0.74352932	0.32718951	-0.019057868	0.013606185	1	66	301	0.72495723	1.0001198	0.10209236	5.1479168	1	-0.32160413	14402	symp58	symp13	all	0.519517583094934	0.670493111437993
182	-0.0039128806	0.63868421	0.46954924	-0.020243734	0.012420061	8	66	2035	0.85783637	0.12507689	0.67133123	1.0961552	0.85888749	-1.2259814	14402	symp58	symp14	all	0.481950161691769	0.670493111437993
183	-0.034603689	3.2726468e-05	4.1549311	-0.050907064	-0.018281871	24	66	8816	0.59404391	0.041737825	0.54738206	0.64468342	6.1852363e-05	-12.47794	14402	symp58	symp26	all	0.000189123869881189	0.000491576500925356
184	-0.013769828	0.098447144	1.6525359	-0.030095207	0.002562897	3	66	1564	0.41856545	0.33341247	0.2177494	0.80458105	0.11241603	-2.6121459	14402	symp58	symp35	all	0.148437255807817	0.21607623218036
185	-0.03192557	0.00012711689	3.8330221	-0.048232567	-0.015601555	5	66	4163	0.26208517	0.20007308	0.17706667	0.3879253	3.0654719e-05	-6.6929832	14402	symp58	symp56	all	0.000631971395625307	0.000262700921978373
186	0.00055278896	0.94711226	0.066334687	-0.015779501	0.016884785	1	38	355	1.0676056	1.0001435	0.15033893	7.5814147	0.61312312	0.065409027	14402	symp59	symp8	all	0.578165516876924	0.560717647837604
187	0.011409381	0.17095347	1.3692149	-0.0049236841	0.02773636	2	38	301	2.5182724	0.50015688	0.94484502	6.7118902	0.18821299	1.8465669	14402	symp59	symp13	all	0.217674369870282	0.296535157469784
188	-0.013092742	0.11614338	1.5712637	-0.029418599	0.0032400987	2	38	2035	0.37248158	0.50008237	0.13977391	0.99262112	0.15874769	-1.9748101	14402	symp59	symp14	all	0.166009942565574	0.267552717576548
189	-0.0077409977	0.35293186	0.92894757	-0.024070103	0.0085922368	1	38	905	0.41878453	1.0000985	0.058977939	2.9736624	0.51511842	-0.87031299	14402	symp59	symp15	all	0.347985939560008	0.513456684689679
190	-0.042393193	3.59231e-07	5.0917606	-0.05868471	-0.026079101	8	38	8816	0.34392014	0.12507242	0.26914966	0.4394621	7.0131301e-07	-8.5338221	14402	symp59	symp26	all	3.03610572849278e-06	8.435593190307e-06
191	0.013835514	0.096851639	1.6604205	-0.0024971983	0.030160846	1	38	84	4.5119047	1.0003828	0.63506323	32.055523	0.19954233	1.506143	14402	symp59	symp28	all	0.146826750351396	0.306209224051385
192	-0.013602082	0.10261693	1.6324009	-0.029927582	0.0027306725	1	38	1564	0.24232736	1.0000863	0.034128081	1.7206521	0.11925691	-1.4173435	14402	symp59	symp35	all	0.152537656414933	0.22440107124086
193	0.0074731125	0.36984143	0.89679855	-0.0088601168	0.023802355	2	38	410	1.8487805	0.50013363	0.69368613	4.9272852	0.29473802	1.2287241	14402	symp59	symp53	all	0.357159304117782	0.38033861193583
194	-0.02682497	0.0012840551	3.2201552	-0.043138217	-0.010497421	2	38	4163	0.18208022	0.50007576	0.068326585	0.48521686	0.00048359562	-3.4060996	14402	symp59	symp56	all	0.00470019900504405	0.00297511984287227
195	-0.069762662	5.2219075e-17	8.3919649	-0.085996822	-0.053491458	16	1234	1034	0.18059556	0.062570222	0.15975198	0.20415872	3.4451714e-23	-27.353189	14402	symp62	symp1	all	1.41228464353327e-15	2.88781554610577e-21
196	-0.016828604	0.043431073	2.0197186	-0.033151641	-0.00049659307	9	1234	197	0.5331924	0.11118466	0.42878702	0.66301936	0.040161941	-5.6561127	14402	symp62	symp7	all	0.0820729780690353	0.109035104536749
197	-0.037465904	6.8786439e-06	4.4990673	-0.053765155	-0.021146696	7	1234	355	0.23013218	0.14292887	0.1739057	0.30453753	2.3152117e-07	-10.27855	14402	symp62	symp8	all	4.57893351091734e-05	2.97134457044534e-06
198	-0.014452582	0.082852401	1.734491	-0.030777466	0.0018800099	3	1234	88	0.39787462	0.33341199	0.20698564	0.7648077	0.086155146	-2.7642028	14402	symp62	symp10	all	0.130581266732159	0.181250675174661
199	-0.022181086	0.0077675222	2.6623852	-0.038499288	-0.0058510569	13	1234	301	0.50406265	0.076995209	0.43345585	0.58617073	0.0064368867	-8.8973684	14402	symp62	symp13	all	0.0210798314275384	0.0268101097980172
200	0.0068626008	0.41021943	0.82353151	-0.0094706081	0.023192149	184	1234	2035	1.0552639	0.0055046203	1.0439397	1.0667108	0.41675514	9.7719402	14402	symp62	symp14	all	0.37880746007615	0.457860134274327
201	-0.034289446	3.8571801e-05	4.1171546	-0.050593261	-0.017967358	44	1234	905	0.5674293	0.022797607	0.54263276	0.59335887	1.2434057e-05	-24.855202	14402	symp62	symp15	all	0.000218632415499445	0.00011480883558586
202	-0.016532209	0.047259618	1.9841361	-0.032855485	-0.00020011414	1	1234	63	0.18525378	1.0000823	0.026090346	1.3153894	0.041369826	-1.6858898	14402	symp62	symp17	all	0.0874763371711205	0.111204720618311
203	-0.033790033	4.9943381e-05	4.0571208	-0.050094537	-0.017467525	2	1234	217	0.10756671	0.50007319	0.040365193	0.28664792	1.133465e-06	-4.4586353	14402	symp62	symp21	all	0.000274221678280865	1.29374548445172e-05
204	-0.15445507	0	18.759727	-0.17035747	-0.13847223	452	1234	8816	0.59837645	0.002281921	0.59570616	0.60105872	0	-225.04514	14402	symp62	symp26	all	0	0
205	-0.00064287387	0.93850935	0.077144876	-0.016974844	0.015689438	7	1234	84	0.9725824	0.14293623	0.73494804	1.2870523	1	-0.19449575	14402	symp62	symp28	all	0.576326587781149	0.670493111437993
206	-0.044541109	8.9180276e-08	5.3502431	-0.060829006	-0.028229497	8	1234	463	0.20165855	0.12507118	0.15781704	0.25767922	3.5944334e-10	-12.802144	14402	symp62	symp34	all	8.32514801634996e-07	7.03750099146547e-09
207	-0.056616429	1.0512335e-11	6.8048863	-0.072881185	-0.040321566	63	1234	1564	0.47012293	0.015942974	0.4556596	0.4850454	1.6055073e-13	-47.341297	14402	symp62	symp35	all	1.60497624697305e-10	4.533120611417e-12
208	-0.01015585	0.22295342	1.2187648	-0.026483605	0.0061773229	2	1234	52	0.44888419	0.500085	0.16844314	1.1962316	0.31962416	-1.6017084	14402	symp62	symp38	all	0.25925588299255	0.395497773401426
209	0.017445054	0.036301926	2.093725	0.0011132224	0.033767581	1	1234	2	5.8354945	1.0004746	0.8212142	41.46664	0.16402903	1.7631222	14402	symp62	symp39	all	0.0718890719609991	0.273617119981822
210	-0.02941398	0.00041496305	3.5312054	-0.045724161	-0.013088119	1	1234	154	0.075785637	1.0000747	0.010673483	0.53810585	3.0439334e-05	-2.5796537	14402	symp62	symp41	all	0.00177255931837728	0.000261691217105523
211	-0.022568772	0.0067577828	2.7089427	-0.038886584	-0.0062389229	20	1234	410	0.56931651	0.050071415	0.51609796	0.62802285	0.0053147008	-11.250305	14402	symp62	symp53	all	0.0187700638382344	0.0229375106004084
212	-0.089580305	4.7128565e-27	10.793029	-0.10575773	-0.073355481	193	1234	4163	0.54107636	0.0052509815	0.53553617	0.54667383	9.480652e-30	-116.96764	14402	symp62	symp56	all	2.7537867654401e-25	1.37459598852391e-27
213	-0.017097929	0.040182702	2.0520515	-0.033420745	-0.00076599489	1	1234	66	0.17683317	1.0000818	0.02490445	1.2555976	0.042927116	-1.732407	14402	symp62	symp58	all	0.0776847849254171	0.113722205881861
214	0.013068605	0.11681758	1.5683665	-0.0032642395	0.029394479	1	1	4163	3.4595244	1.0003097	0.48700747	24.575205	0.28905708	1.240747	14402	symp67	symp56	all	0.166583531118664	0.375851857895522
215	-0.032421824	9.9595825e-05	3.8926654	-0.048728172	-0.016098201	38	945	1034	0.56008512	0.026386252	0.53185546	0.58981317	3.7434835e-05	-21.968502	14402	symp68	symp1	all	0.000511259420429544	0.000312322693252781
216	-0.0050554913	0.54408169	0.60666668	-0.021385873	0.011277588	6	945	116	0.78828681	0.16674523	0.56852275	1.0930012	0.70610744	-1.4266872	14402	symp68	symp4	all	0.44230619348807	0.609492330782845
217	-0.016721768	0.044779737	2.0068929	-0.033044893	-0.0003897268	6	945	197	0.46416888	0.16674148	0.33476713	0.64358991	0.041932549	-4.6029749	14402	symp68	symp7	all	0.0840364247173413	0.112083705770572
218	0.021171357	0.011059807	2.5411325	0.0048408825	0.037490543	35	945	355	1.5025561	0.028643848	1.4205239	1.5893254	0.016303176	14.214839	14402	symp68	symp8	all	0.0279026740152479	0.0554599041139457
219	-0.0099827088	0.23094268	1.1979847	-0.026310567	0.0063504749	3	945	88	0.51955265	0.33341479	0.27028453	0.99870676	0.28481579	-1.9638813	14402	symp68	symp10	all	0.265429366193665	0.37284703973045
220	0.0083305649	0.3174713	0.99970251	-0.0080026714	0.024659358	24	945	301	1.2151663	0.04173962	1.1197118	1.3187584	0.29109776	4.6689692	14402	symp68	symp13	all	0.325302663439425	0.377085304212012
221	-0.011695911	0.16045795	1.4036053	-0.028022707	0.0046371226	119	945	2035	0.89119667	0.0084733209	0.87651813	0.90612096	0.17600541	-13.594454	14402	symp68	symp14	all	0.207655086198525	0.284655209605529
222	0.050402474	1.4302437e-09	6.055994	0.034098394	0.066679731	103	945	905	1.7345213	0.0097793471	1.7015915	1.7680885	3.0882283e-08	56.315773	14402	symp68	symp15	all	1.69231484114539e-08	4.51421173007755e-07
223	-0.0096766176	0.24556009	1.1612486	-0.026004655	0.006656582	2	945	66	0.4618246	0.50008547	0.17329887	1.2307175	0.32368642	-1.5448761	14402	symp68	symp16	all	0.275591110782778	0.397995220839578
224	-0.00056854123	0.94560748	0.068224959	-0.016900532	0.015763754	4	945	63	0.96763247	0.25008625	0.59269702	1.5797492	1	-0.13156633	14402	symp68	symp17	all	0.577708096229635	0.670493111437993
225	-0.0028512543	0.73224157	0.34215188	-0.019182509	0.013481522	13	945	217	0.91300809	0.076997392	0.78511471	1.0617349	0.88983911	-1.1819953	14402	symp68	symp21	all	0.515937704322696	0.670493111437993
226	0.02067476	0.013094338	2.4815016	0.0043440782	0.036994416	1	945	2	7.6201057	1.0005985	1.0720977	54.161125	0.12693058	2.0295756	14402	symp68	symp22	all	0.0319787059282824	0.232224231655695
227	-0.00041274872	0.96049774	0.04952985	-0.016744783	0.015919507	3	945	47	0.97277945	0.33342528	0.50605422	1.8699574	1	-0.082770795	14402	symp68	symp23	all	0.582051021800509	0.670493111437993
228	-0.060697954	3.0915044e-13	7.2972093	-0.076953813	-0.04440983	473	945	8816	0.8176747	0.0021837247	0.81418246	0.82118195	7.0932908e-13	-92.177696	14402	symp68	symp26	all	5.62765715820777e-12	1.91219984689602e-11
229	0.0056540193	0.49746996	0.6784932	-0.010679115	0.021984138	1	945	8	1.9050264	1.0002017	0.26823294	13.529754	0.41904265	0.64436591	14402	symp68	symp27	all	0.419373918598501	0.459644829983018
230	-0.012932236	0.12068465	1.5519981	-0.029258205	0.0034006301	2	945	84	0.36286217	0.50008202	0.13616431	0.96698588	0.17869495	-2.0271318	14402	symp68	symp28	all	0.170285809628369	0.287484076258794
231	-0.0059800022	0.47300753	0.7176131	-0.022309972	0.010353157	4	945	86	0.70884705	0.25008175	0.43418884	1.1572479	0.66091722	-1.3760121	14402	symp68	symp31	all	0.407113445505916	0.587403360896162
232	-0.014912021	0.073532566	1.7896415	-0.031236561	0.0014204727	21	945	463	0.69124073	0.047690772	0.62955558	0.75896984	0.084964707	-7.7429481	14402	symp68	symp34	all	0.120121774301915	0.179945903798476
233	0.013858951	0.096287392	1.6632339	-0.0024737569	0.030184267	118	945	1564	1.1498369	0.0085446928	1.1307403	1.1692561	0.10443234	16.339985	14402	symp68	symp35	all	0.146402310206575	0.205667892002711
234	0.02067476	0.013094338	2.4815016	0.0043440782	0.036994416	1	945	2	7.6201057	1.0005985	1.0720977	54.161125	0.12693058	2.0295756	14402	symp68	symp37	all	0.0319787059282824	0.232224231655695
235	-0.011276833	0.17597912	1.3533061	-0.027603898	0.0050562462	1	945	52	0.29308099	1.0000898	0.041275661	2.081044	0.25959855	-1.2271961	14402	symp68	symp38	all	0.22216559914078	0.355629820008643
236	0.0039954758	0.63161802	0.47946095	-0.012337477	0.020326298	2	945	22	1.3854737	0.50011754	0.5198639	3.6923847	0.65274012	0.65193105	14402	symp68	symp40	all	0.479330978437873	0.5842082798024
237	-0.0030122944	0.71774822	0.36147699	-0.019343492	0.013320508	9	945	154	0.89066172	0.11118742	0.71625578	1.1075349	0.87001002	-1.0414001	14402	symp68	symp41	all	0.511189989896909	0.670493111437993
238	0.0028241482	0.73469067	0.33889914	-0.013508623	0.019155413	1	945	11	1.3854737	1.0001656	0.19509231	9.8391256	0.52612543	0.32598817	14402	symp68	symp42	all	0.516295138400256	0.516806528611667
239	0.02067476	0.013094338	2.4815016	0.0043440782	0.036994416	1	945	2	7.6201057	1.0005985	1.0720977	54.161125	0.12693058	2.0295756	14402	symp68	symp50	all	0.0319787059282824	0.232224231655695
240	-0.0059566582	0.47473702	0.71481168	-0.022286639	0.010376499	1	945	30	0.50800705	1.0001047	0.07154239	3.6072485	0.71966392	-0.67718905	14402	symp68	symp51	all	0.407416575040848	0.612184132193822
241	0.038946252	2.9360608e-06	4.6770988	0.022628497	0.055243261	50	945	410	1.8585624	0.020072021	1.786864	1.9331378	2.5698044e-05	30.878967	14402	symp68	symp53	all	2.11188498317253e-05	0.000225261637576672
242	0.053718753	1.1126394e-10	6.4555717	0.037419435	0.069989495	360	945	4163	1.317914	0.0028474715	1.3105792	1.32529	3.1129793e-10	96.945732	14402	symp68	symp56	all	1.54429820556375e-09	6.13968258998869e-09
243	-0.0026971535	0.74620044	0.3236596	-0.019028462	0.013635595	2	945	38	0.80211639	0.50009727	0.30098578	2.1376116	1	-0.44091728	14402	symp68	symp59	all	0.519600238636045	0.670493111437993
244	-0.031028198	0.00019592335	3.7251773	-0.047336359	-0.014703501	50	945	1234	0.61751264	0.020070298	0.59369266	0.64228833	0.00011210618	-24.018368	14402	symp68	symp62	all	0.000912690649092236	0.000824974674812704
245	0.033911806	4.6908939e-05	4.0717587	0.017589401	0.050216142	1	4	197	18.276649	1.0013385	2.5676751	130.09276	0.053607661	2.9017403	14402	symp69	symp7	all	0.000259973361887501	0.132894862723589
246	-0.008259045	0.32164407	0.99111915	-0.024587875	0.0080741923	1	3	8816	0.54454023	1.0001073	0.076686956	3.8666818	0.56394815	-0.60774827	14402	symp72	symp26	all	0.328224290842365	0.535842175277256
247	-0.015228207	0.067630768	1.8275968	-0.031552508	0.0011042153	2	90	1034	0.30952075	0.50008017	0.11614832	0.82483411	0.065636933	-2.3450842	14402	symp73	symp1	all	0.113184347705019	0.151267504851308
248	-0.0017529042	0.8333984	0.21034881	-0.018084534	0.014579661	1	90	197	0.81229556	1.0001259	0.11439045	5.7681742	1	-0.20786488	14402	symp73	symp7	all	0.547380744008829	0.670493111437993
249	0.010123843	0.22441521	1.2149235	-0.0062093316	0.026451617	4	90	355	1.8030673	0.25010073	1.1043885	2.9437571	0.2868796	2.3570073	14402	symp73	symp8	all	0.260393233182185	0.374270115683927
250	-0.011931674	0.15219334	1.4319028	-0.028258316	0.0044013318	8	90	2035	0.62908	0.12507489	0.49231148	0.80384398	0.1729061	-3.7057545	14402	symp73	symp14	all	0.200423520459166	0.281826802891915
251	-0.0023798943	0.77519768	0.28558812	-0.018711315	0.013952796	5	90	905	0.88410068	0.20008172	0.59729481	1.3086236	1	-0.61567014	14402	symp73	symp15	all	0.528361658153193	0.670493111437993
252	-0.0025753251	0.75729555	0.30904004	-0.018906677	0.013757401	1	90	217	0.73742962	1.0001206	0.10384861	5.2364922	1	-0.30454791	14402	symp73	symp21	all	0.523188932101574	0.670493111437993
253	-0.0399491	1.6208895e-06	4.7977219	-0.056244552	-0.023632372	33	90	8816	0.59899426	0.03037373	0.56437534	0.6357367	3.3045706e-06	-16.873241	14402	symp73	symp26	all	1.21913766959309e-05	3.42667831761212e-05
254	0.017068056	0.040532541	2.048465	0.00073611294	0.033390895	2	90	84	3.8100529	0.5002017	1.42939	10.155734	0.096951529	2.6742072	14402	symp73	symp28	all	0.0781736487827074	0.196119028670959
255	-0.013518678	0.10474184	1.6223897	-0.029844237	0.0028140913	5	90	1564	0.51157999	0.20007655	0.34562486	0.75722015	0.124757	-3.3499744	14402	symp73	symp35	all	0.154943137557511	0.231342316466803
256	0.0099164583	0.23405285	1.1900334	-0.0064167292	0.026244355	1	90	52	3.0773504	1.0002831	0.43323025	21.859243	0.27859518	1.1237508	14402	symp73	symp38	all	0.267768523515716	0.36909745982906
257	-0.0029782918	0.72080016	0.3573966	-0.0193095	0.013354505	2	90	410	0.7805962	0.50009656	0.29291099	2.0802581	1	-0.49529895	14402	symp73	symp53	all	0.512027095501715	0.670493111437993
258	-0.021409636	0.010187293	2.5697455	-0.037728593	-0.0050792652	15	90	4163	0.57658738	0.066738777	0.50588983	0.65716487	0.0098778736	-8.2505016	14402	symp73	symp56	all	0.0262613610978388	0.0374494647928241
259	0.013097262	0.11601745	1.5718063	-0.0032355778	0.029423116	1	90	38	4.2111111	1.0003618	0.59274995	29.917265	0.21220675	1.4372065	14402	symp73	symp59	all	0.165942511793065	0.315435742801117
260	-0.01483155	0.07510002	1.7799819	-0.031156151	0.0015009614	3	90	1234	0.38903296	0.33341178	0.20238604	0.74781168	0.086713582	-2.8316073	14402	symp73	symp62	all	0.12172169159797	0.182139787021264
261	-0.010338838	0.21472687	1.2407269	-0.026666483	0.0059943218	3	90	945	0.50800705	0.33341452	0.26427832	0.97651273	0.28518456	-2.031285	14402	symp73	symp68	all	0.25321503126201	0.37314767756848
262	-0.020214416	0.015268978	2.4262257	-0.036534503	-0.0038835499	3	147	1034	0.28425375	0.33340934	0.1478776	0.54639906	0.0095917042	-3.7728035	14402	symp74	symp1	all	0.0362423146374256	0.0367279114318344
263	-6.4008214e-05	0.99387163	0.0076809851	-0.016396139	0.016268156	2	147	197	0.99464762	0.50010395	0.37322623	2.6507351	1	-0.010731309	14402	symp74	symp7	all	0.590501632757808	0.670493111437993
264	-0.011688215	0.16073336	1.4026816	-0.028015016	0.0046448195	1	147	355	0.2759797	1.0000886	0.038867313	1.9596103	0.27469438	-1.2873139	14402	symp74	symp8	all	0.207852881207935	0.366483386474853
265	0.1107218	0	13.368815	0.094560653	0.12682462	26	147	301	8.4627657	0.038553577	7.8468409	9.127037	3.9351572e-17	55.395016	14402	symp74	symp13	all	0	1.74467808727273e-15
266	0.0024372051	0.76993495	0.29246548	-0.013895496	0.018768607	22	147	2035	1.0591652	0.045527328	0.96874636	1.1580235	0.72200662	1.2625633	14402	symp74	symp14	all	0.526852800016729	0.612184132193822
267	0.022097988	0.0080007939	2.6524062	0.0057679215	0.03841627	17	147	905	1.8403728	0.058900487	1.6397163	2.0655842	0.014976107	10.355911	14402	symp74	symp15	all	0.0216014188558906	0.0520343614079315
268	0.0033378715	0.68875974	0.40054682	-0.012994985	0.019668948	1	147	66	1.4844362	1.0001725	0.20902465	10.542062	0.49270296	0.3949669	14402	symp74	symp16	all	0.500282391052551	0.502780907227525
269	-0.053851388	1.001353e-10	6.4715571	-0.070121862	-0.037552267	52	147	8816	0.57787943	0.01930098	0.55642664	0.60015935	2.2607873e-10	-28.412548	14402	symp74	symp26	all	1.40099555753746e-09	4.50855668592593e-09
270	0.0089064064	0.2851727	1.0688112	-0.0074268221	0.025234884	7	147	463	1.48123	0.14294128	1.119305	1.9601829	0.24257913	2.7484915	14402	symp74	symp34	all	0.304811568899862	0.34102299077165
271	0.0067417109	0.41851488	0.80902374	-0.0095914928	0.023071319	19	147	1564	1.1902065	0.05270537	1.0733926	1.3197329	0.42279977	3.3037779	14402	symp74	symp35	all	0.381731803311031	0.461715554112324
272	0.011693714	0.16053653	1.4033417	-0.0046393196	0.02802051	7	147	410	1.6727061	0.14294317	1.263991	2.2135806	0.20176663	3.598932	14402	symp74	symp53	all	0.207655086198525	0.307937515618777
273	-0.0083681764	0.3152912	1.0042164	-0.02469695	0.00796506	37	147	4163	0.87076461	0.027098101	0.82572305	0.91826314	0.3605018	-5.1067624	14402	symp74	symp56	all	0.323866654862684	0.421986335010658
274	0.0082432758	0.32256889	0.98922664	-0.0080899615	0.024572115	1	147	38	2.5782313	1.0002484	0.36298877	18.312622	0.32318687	0.94686836	14402	symp74	symp59	all	0.328605164930742	0.397541551670017
275	-0.023682259	0.0044800509	2.8426683	-0.039998937	-0.0073529556	3	147	1234	0.23818344	0.3334083	0.12391067	0.45784074	0.0016744533	-4.303175	14402	symp74	symp62	all	0.0136183799481174	0.00878083864516129
276	0.006568749	0.43055359	0.7882669	-0.0097644469	0.022898441	12	147	945	1.2440989	0.083409972	1.0564646	1.4650583	0.40170047	2.6185298	14402	symp74	symp68	all	0.387565551282147	0.449513667369468
277	-0.012983908	0.11920774	1.5582004	-0.029309841	0.0033489498	9	205	1034	0.61149222	0.11118527	0.49175423	0.76038533	0.13358536	-4.4237251	14402	symp75	symp1	all	0.168771530533332	0.239004594964103
278	0.0073665604	0.3767049	0.88401127	-0.0089666657	0.023695858	1	205	30	2.3417885	1.0002321	0.32971066	16.632687	0.34983498	0.8507176	14402	symp75	symp2	all	0.361448314595313	0.415757668538905
279	0.0088455295	0.28847823	1.0615051	-0.0074876999	0.02517404	3	205	116	1.816905	0.33344483	0.94514459	3.4927394	0.22889303	1.7908045	14402	symp75	symp4	all	0.306751405590797	0.331355211233343
280	0.069346577	7.9840995e-17	8.341671	0.053074542	0.085581794	1	205	1	70.253662	1.0049475	9.8003225	503.61368	0.014234134	4.2311788	14402	symp75	symp6	all	2.1110767396898e-15	0.0501226639081967
281	-0.009104589	0.27458951	1.0925959	-0.025432955	0.0072286339	1	205	197	0.35661757	1.0000942	0.050223313	2.5322123	0.53442174	-1.0309942	14402	symp75	symp7	all	0.296973657571469	0.520982571011616
282	0.014920927	0.073360749	1.7907106	-0.0014115651	0.031245461	9	205	355	1.7810787	0.11119429	1.4322954	2.2147954	0.10389407	5.1910863	14402	symp75	symp8	all	0.119935099476801	0.204984084697428
283	-0.013458767	0.10628967	1.6151983	-0.029784368	0.0028740133	1	205	301	0.23340085	1.0000856	0.032870959	1.6572672	0.13585988	-1.4548733	14402	symp75	symp13	all	0.156085249943269	0.24107819217042
284	-0.023502801	0.0047922456	2.8211155	-0.039819665	-0.0071734069	15	205	2035	0.51784021	0.066738501	0.45434612	0.59020752	0.0032630984	-9.8607025	14402	symp75	symp14	all	0.0143917618933985	0.015396013964955
285	0.017193697	0.0390784	2.0635488	0.00086179149	0.033516433	20	205	905	1.552567	0.050074831	1.4074267	1.7126749	0.057108391	8.7850466	14402	symp75	symp15	all	0.0760821761546396	0.139003880648471
286	0.018681368	0.024966486	2.2421556	0.0023499373	0.035002835	3	205	63	3.3454123	0.33348021	1.7401456	6.4315214	0.060621817	3.6211743	14402	symp75	symp17	all	0.0535167168235803	0.14492545994721
287	-0.0004273176	0.9591046	0.051278118	-0.016759349	0.015904941	3	205	217	0.97124875	0.33342525	0.50525796	1.8670149	1	-0.087493911	14402	symp75	symp21	all	0.58182333979891	0.670493111437993
288	-0.059533626	8.661786e-13	7.1567292	-0.075792082	-0.043243524	76	205	8816	0.60563499	0.013227887	0.59013468	0.62154239	2.6267246e-12	-37.910648	14402	symp75	symp26	all	1.47999003651914e-11	6.46392990839802e-11
289	-0.015254297	0.067161709	1.8307287	-0.031578578	0.0010781195	2	205	463	0.30347154	0.50007999	0.11387838	0.80871338	0.070516676	-2.3845537	14402	symp75	symp34	all	0.112680758963256	0.158614190751169
290	0.0013900407	0.86752582	0.16680504	-0.014942447	0.017721787	23	205	1564	1.0331421	0.043550819	0.94861245	1.125204	0.82143348	0.74865824	14402	symp75	symp35	all	0.557165273057024	0.662060499436021
291	0.0025392235	0.76059312	0.3047078	-0.013793496	0.018870588	1	205	52	1.3510319	1.0001632	0.19024333	9.5944872	0.52613181	0.30081955	14402	symp75	symp38	all	0.523874883164597	0.516806528611667
292	0.0046045925	0.58057541	0.55255693	-0.011728438	0.020935167	3	205	154	1.3685777	0.33343446	0.71194154	2.630841	0.48442006	0.94103074	14402	symp75	symp41	all	0.458612747012482	0.497116854302103
293	0.092218906	1.4073774e-28	11.113627	0.076001227	0.10838781	32	205	410	5.4832125	0.031331338	5.1566219	5.8304873	3.2631118e-15	54.312752	14402	symp75	symp53	all	9.12470480921561e-27	1.12937675896774e-13
294	-0.0093832826	0.26016587	1.1260436	-0.02571149	0.0069499305	52	205	4163	0.87753791	0.019301381	0.84496009	0.91137171	0.27793092	-6.7681761	14402	symp75	symp56	all	0.286693776615014	0.368898666159175
295	0.016672626	0.045411851	2.0009933	0.00034057081	0.03299579	2	205	38	3.697561	0.50019783	1.3871977	9.8558102	0.10160339	2.6143126	14402	symp75	symp59	all	0.0848861064551536	0.202249762197802
296	-0.0053716064	0.51919538	0.64460206	-0.02170185	0.010961503	15	205	1234	0.85397476	0.066740058	0.74926382	0.97331929	0.61512256	-2.3652005	14402	symp75	symp62	all	0.430731150926636	0.562030024431461
297	0.0012990526	0.87612474	0.15588644	-0.015033415	0.017630827	14	205	945	1.040795	0.07150317	0.90469134	1.1973742	0.88655692	0.55920297	14402	symp75	symp68	all	0.55854618765615	0.670493111437993
298	-0.0020907102	0.80190599	0.25088578	-0.018422229	0.014241924	1	205	90	0.7805962	1.0001236	0.10992691	5.5430508	1	-0.24766666	14402	symp75	symp73	all	0.536672929352903	0.670493111437993
299	-0.00053896499	0.94843304	0.064675808	-0.016870964	0.015793322	2	205	147	0.95583206	0.50010264	0.35866225	2.5472851	1	-0.090327501	14402	symp75	symp74	all	0.57861276500244	0.670493111437993
300	-0.00070238329	0.93283021	0.084286019	-0.017034335	0.015629943	1	52	301	0.920138	1.0001333	0.12957533	6.5340681	1	-0.083220519	14402	symp76	symp13	all	0.574227186827548	0.670493111437993
301	0.0054915943	0.50990552	0.65900123	-0.010841526	0.021821786	9	52	2035	1.2248913	0.11119	0.98503286	1.523156	0.54728109	1.8243738	14402	symp76	symp14	all	0.425485341096632	0.528049020705589
302	-0.010817304	0.19425574	1.2981524	-0.027144657	0.005515818	1	52	905	0.30603486	1.0000907	0.043099925	2.1730278	0.25920618	-1.1839489	14402	symp76	symp15	all	0.237583804314503	0.355273750898156
303	-0.016229374	0.051460531	1.9477814	-0.032552894	0.00010280124	25	52	8816	0.78539455	0.040071622	0.72606957	0.84956682	0.063035533	-6.0284324	14402	symp76	symp26	all	0.0932107418493567	0.147909838912722
304	0.012475631	0.13436516	1.4971923	-0.0038573029	0.028801911	9	52	1564	1.5937685	0.11119284	1.2816693	1.981867	0.1738476	4.1918283	14402	symp76	symp35	all	0.183480209031495	0.282870946174844
305	0.003617215	0.66424507	0.43406865	-0.012715684	0.019948184	2	52	410	1.3510319	0.50011635	0.50694168	3.6005864	0.66031045	0.60159737	14402	symp76	symp53	all	0.490091077565431	0.587209066036798
306	-0.0077400641	0.35298991	0.92883551	-0.02406917	0.00859317	12	52	4163	0.79835176	0.083407395	0.67794818	0.94013906	0.44364306	-2.7000718	14402	symp76	symp56	all	0.347985939560008	0.473532507949432
307	-0.01015585	0.22295342	1.2187648	-0.026483605	0.0061773229	2	52	1234	0.44888419	0.500085	0.16844314	1.1962316	0.31962416	-1.6017084	14402	symp76	symp62	all	0.25925588299255	0.395497773401426
308	0.016774688	0.044107355	2.0132458	0.00044266038	0.033097766	7	52	945	2.0515668	0.14294693	1.5502681	2.7149673	0.081222773	5.0270677	14402	symp76	symp68	all	0.0831122358921741	0.175626335194246
309	0.0025392235	0.76059312	0.3047078	-0.013793496	0.018870588	1	52	205	1.3510319	1.0001632	0.19024333	9.5944872	0.52613181	0.30081955	14402	symp76	symp75	all	0.523874883164597	0.516806528611667
310	0.0016153336	0.8463037	0.1938403	-0.014717203	0.017947009	2	3	8816	1.0890805	0.50010723	0.40865806	2.9024172	1	0.17063086	14402	symp77	symp26	all	0.551418731783314	0.670493111437993
311	0.026460199	0.0014946271	3.1763361	0.010132429	0.042773861	1	3	410	11.708943	1.0008825	1.646453	83.269516	0.08300215	2.4581838	14402	symp77	symp53	all	0.00537945415393507	0.177738668697894
312	-0.008259045	0.32164407	0.99111915	-0.024587875	0.0080741923	1	3	8816	0.54454023	1.0001073	0.076686956	3.8666818	0.56394815	-0.60774827	14402	symp80	symp26	all	0.328224290842365	0.535842175277256
313	0.012771429	0.12537262	1.5326965	-0.0035614618	0.029097509	1	3	1234	3.8903296	1.0003395	0.54762107	27.63711	0.23566709	1.3580327	14402	symp80	symp62	all	0.174832422289567	0.336329687858882
314	-0.011506184	0.16735159	1.3808335	-0.027833102	0.0048268707	2	69	1034	0.4037227	0.50008345	0.15149683	1.0758774	0.23882359	-1.8137513	14402	symp83	symp1	all	0.213898255144934	0.338727428033736
315	-0.0079377731	0.34082764	0.95256275	-0.024266776	0.0083954632	7	69	2035	0.71797174	0.14293371	0.54254991	0.95011234	0.4863753	-2.3180332	14402	symp83	symp14	all	0.340384469234994	0.498512880603157
316	-0.0013916822	0.86737078	0.16700202	-0.017723428	0.014940806	4	69	905	0.92253983	0.25008544	0.5650776	1.506129	1	-0.32238868	14402	symp83	symp15	all	0.557165273057024	0.670493111437993
317	-0.014935854	0.073073506	1.7925024	-0.031260375	0.001396635	35	69	8816	0.82864815	0.028642513	0.78341013	0.87649852	0.082779057	-6.5622602	14402	symp83	symp26	all	0.119538030404189	0.177362019439051
318	0.010157204	0.22289173	1.2189274	-0.0061759683	0.026484959	4	69	463	1.8032366	0.25010073	1.1044922	2.9440336	0.28562543	2.3573828	14402	symp83	symp34	all	0.25925588299255	0.373512012809267
319	-0.0080576213	0.33358729	0.96694601	-0.024386561	0.0082756151	5	69	1564	0.66727823	0.20007871	0.45081311	0.98768258	0.43798083	-2.021945	14402	symp83	symp35	all	0.336137323890703	0.47063478583531
320	-0.022059711	0.0081103388	2.6478097	-0.038378034	-0.0057296273	10	69	4163	0.50138032	0.10007292	0.41208187	0.61002988	0.0073151072	-6.8988724	14402	symp83	symp56	all	0.0218846960246272	0.0295725219481769
321	-0.014054704	0.091676757	1.686731	-0.030379878	0.0022779678	2	69	1234	0.33828953	0.50008118	0.12694362	0.90150106	0.12611599	-2.1673543	14402	symp83	symp62	all	0.141151822466702	0.232079271230927
322	-0.01026432	0.21805015	1.2317833	-0.026592011	0.0060688453	2	69	945	0.44174525	0.50008476	0.16576436	1.1772065	0.32588211	-1.6337668	14402	symp83	symp68	all	0.255513380366066	0.39959172160804
323	0.00015148331	0.98549712	0.018177997	-0.016180705	0.01648359	1	69	205	1.0181689	1.0001402	0.14337829	7.2302999	1	0.018003358	14402	symp83	symp75	all	0.588555197849777	0.670493111437993
324	0.045722395	4.0315729e-08	5.4924316	0.029412212	0.062008239	1	1	463	31.105831	1.0022292	4.3624158	221.79747	0.032148313	3.4297495	14402	symp87	symp34	all	3.92617233869628e-07	0.0929101118429228
325	0.013068605	0.11681758	1.5683665	-0.0032642395	0.029394479	1	1	4163	3.4595244	1.0003097	0.48700747	24.575205	0.28905708	1.240747	14402	symp87	symp56	all	0.166583531118664	0.375851857895522
326	0.0031501548	0.70542097	0.37802047	-0.013182672	0.019481301	1	33	301	1.4499145	1.0001701	0.20416456	10.296849	0.50231552	0.37144136	14402	symp88	symp13	all	0.506556818002358	0.508056102285648
327	-0.0069327056	0.40545398	0.83194464	-0.02326222	0.0094005065	3	33	2035	0.64337724	0.33341765	0.33469933	1.2367347	0.6150831	-1.3227373	14402	symp88	symp14	all	0.37629200981141	0.562030024431461
328	-0.018479701	0.026574265	2.217943	-0.034801345	-0.0021482022	14	33	8816	0.69305122	0.071501449	0.60242373	0.7973125	0.031566955	-5.1278877	14402	symp88	symp26	all	0.0563253176223447	0.0917044751813752
329	-0.0073917946	0.37507239	0.8870396	-0.023721078	0.0089414325	2	33	1564	0.55808729	0.50008881	0.20941989	1.487258	0.57452899	-1.1662728	14402	symp88	symp35	all	0.360226374937802	0.540581378674149
330	-0.020947114	0.01194091	2.5142052	-0.037266511	-0.004616545	3	33	4163	0.31450221	0.33341005	0.16361357	0.60454422	0.011142178	-3.4694939	14402	symp88	symp56	all	0.0296825762404043	0.0413371365953825
331	-0.0068345405	0.4121362	0.82016402	-0.023164103	0.0094986679	1	33	945	0.4618246	1.0001014	0.065038942	3.2792962	0.72241455	-0.77249169	14402	symp88	symp68	all	0.379621949457371	0.612184132193822
332	0.020975789	0.01182487	2.5176487	0.0046452326	0.037295159	1	9	197	8.1229553	1.0006335	1.142767	57.739159	0.11661337	2.0933681	14402	symp89	symp7	all	0.0294095715514356	0.221133219778666
333	-0.020010229	0.016331302	2.4017084	-0.036330502	-0.0036792837	2	9	8816	0.36302683	0.50008202	0.13622609	0.96742463	0.032850459	-2.0262246	14402	symp89	symp26	all	0.0383028208311499	0.0938892262882669
334	0.0091322921	0.27313179	1.0959208	-0.0072009298	0.025460642	2	9	1564	2.04632	0.50014049	0.76779515	5.4538317	0.25499144	1.4316839	14402	symp89	symp35	all	0.295886986499565	0.351783420522042
335	0.044817876	7.4173961e-08	5.3835545	0.028506594	0.061105296	1	9	52	30.773504	1.0022062	4.3160038	219.41792	0.032038875	3.4191108	14402	symp89	symp38	all	7.00720554055869e-07	0.0928558842413664
336	0.0024423469	0.7694633	0.29308248	-0.013890355	0.018773746	3	9	4163	1.1531748	0.33342946	0.59989363	2.2167466	0.72381288	0.42743322	14402	symp89	symp56	all	0.526826405405003	0.612184132193822
337	0.022125375	0.0079232305	2.655695	0.0057953205	0.038443629	3	9	1234	3.8903296	0.33349282	2.0235391	7.4793043	0.035593238	4.0735326	14402	symp89	symp62	all	0.0214286767092762	0.0993982468313779
338	0.015815673	0.057700485	1.8981183	-0.00051660772	0.032139521	2	9	945	3.3867137	0.50018704	1.2706054	9.0270586	0.1139129	2.438808	14402	symp89	symp68	all	0.101150239127963	0.217666613669735
339	0.03850266	3.80145e-06	4.6237473	0.022184461	0.054800346	1	9	69	23.191626	1.0016798	3.2559984	165.1879	0.042313378	3.1385193	14402	symp89	symp83	all	2.65761291087636e-05	0.112652604761214
340	-0.026586834	0.0014181626	3.1915483	-0.042900354	-0.010259141	4	17	8816	0.38438132	0.25007612	0.23544703	0.62752551	0.0020380781	-3.8233166	14402	symp91	symp26	all	0.00511981710784895	0.0104029544531948
341	0.0010000537	0.90447968	0.1200065	-0.015332345	0.017331919	2	17	1564	1.0833459	0.50010705	0.40650642	2.8871334	0.70657474	0.16007429	14402	symp91	symp35	all	0.567601320806103	0.609699488593311
342	-0.00094302418	0.90990293	0.11316295	-0.017274907	0.01538936	1	17	945	0.89648306	1.0001317	0.12624459	6.3660693	1	-0.10926152	14402	symp91	symp68	all	0.569633951346831	0.670493111437993
343	-0.0037560461	0.65219188	0.45072871	-0.020086961	0.012576873	3	27	2035	0.78635001	0.33342096	0.40907434	1.5115745	1	-0.72087038	14402	symp94	symp14	all	0.486491069063411	0.670493111437993
344	-0.024797808	0.0029189873	2.9766524	-0.041113306	-0.0084690908	9	27	8816	0.54454023	0.11118475	0.43791276	0.67713046	0.0046647792	-5.4666982	14402	symp94	symp26	all	0.00955873286500913	0.0205795610708502
345	0.010300905	0.21641394	1.2361742	-0.0060322569	0.026628574	2	27	463	2.3041356	0.50014943	0.86451447	6.141067	0.21494645	1.6689124	14402	symp94	symp34	all	0.254667940711695	0.31818571538037
346	-0.0048087155	0.56391299	0.57705253	-0.021139203	0.011524337	2	27	1564	0.68210667	0.5000931	0.25595549	1.8177751	0.76244056	-0.76499599	14402	symp94	symp35	all	0.451712759213925	0.632131963238242
347	-0.017012062	0.041195236	2.0417428	-0.033334948	-0.00068010186	3	27	4163	0.38439161	0.33341166	0.19997151	0.73888975	0.05314805	-2.8676064	14402	symp94	symp56	all	0.0789690686899855	0.131999466061254
348	0.020238765	0.015146449	2.4291494	0.0039079082	0.036558829	1	27	69	7.7305422	1.0006062	1.0876189	54.946896	0.12171608	2.0439398	14402	symp94	symp83	all	0.0360237451417549	0.227726296869472
349	0.019548535	0.01897572	2.3462725	0.003217414	0.03586923	1	2	1034	6.9642167	1.000553	0.9799059	49.494869	0.13844119	1.9397125	14402	symp95	symp1	all	0.0430541550318551	0.243742611663427
350	-0.0027121895	0.74483472	0.32546392	-0.019043494	0.013620562	1	2	8816	0.81681037	1.0001261	0.11502617	5.8002377	1	-0.20232283	14402	symp95	symp26	all	0.519517583094934	0.670493111437993
351	0.02067476	0.013094338	2.4815016	0.0043440782	0.036994416	1	2	945	7.6201057	1.0005985	1.0720977	54.161125	0.12693058	2.0295756	14402	symp95	symp68	all	0.0319787059282824	0.232224231655695
352	0.00013946043	0.98664808	0.016735252	-0.016192725	0.01647157	2	14	2035	1.0110214	0.50010455	0.37936983	2.6943743	1	0.021917652	14402	symp98	symp14	all	0.588762779276278	0.670493111437993
353	0.010285725	0.2170918	1.2343522	-0.0060474388	0.026613403	2	14	905	2.2734017	0.50014836	0.85298485	6.0591412	0.21848479	1.6420673	14402	symp98	symp15	all	0.255042997370924	0.321471987311701
354	-0.0026060748	0.75449032	0.31273001	-0.018937416	0.013726657	8	14	8816	0.93349755	0.12507755	0.73054171	1.1928376	0.78782856	-0.55019432	14402	symp98	symp26	all	0.522819287956855	0.643483132371405
355	-0.0037263392	0.65476352	0.44716382	-0.020057267	0.012606576	1	14	1564	0.65774572	1.0001152	0.092628121	4.6706057	1	-0.41888866	14402	symp98	symp35	all	0.487794310431341	0.670493111437993
356	-0.00023001898	0.97797972	0.02760228	-0.016562104	0.016102189	4	14	4163	0.98843557	0.25008661	0.60543895	1.6137133	1	-0.046511292	14402	symp98	symp56	all	0.58606236143589	0.670493111437993
357	0.00073227356	0.92997897	0.087872848	-0.015600061	0.017064217	1	14	945	1.0885866	1.0001451	0.153293	7.7304292	0.6134876	0.084867798	14402	symp98	symp68	all	0.573639489414922	0.560955346383291
358	-0.0021671979	0.79481786	0.26006433	-0.018498691	0.014165452	1	9	2035	0.78635001	1.0001241	0.11073709	5.5839133	1	-0.2403235	14402	symp103	symp14	all	0.534202599477194	0.670493111437993
359	0.0049742353	0.55057311	0.5969156	-0.011358836	0.021304652	1	9	905	1.7682014	1.0001922	0.24897224	12.55777	0.44248423	0.56985331	14402	symp103	symp15	all	0.444921027664057	0.473048566701413
360	-0.020010229	0.016331302	2.4017084	-0.036330502	-0.0036792837	2	9	8816	0.36302683	0.50008202	0.13622609	0.96742463	0.032850459	-2.0262246	14402	symp103	symp26	all	0.0383028208311499	0.0938892262882669
361	0.00020214064	0.98064804	0.024256876	-0.01613006	0.016534233	1	9	1564	1.02316	1.0001404	0.14408103	7.2657475	1	0.02289265	14402	symp103	symp35	all	0.586742932630337	0.670493111437993
362	0.03850266	3.80145e-06	4.6237473	0.022184461	0.054800346	1	9	69	23.191626	1.0016798	3.2559984	165.1879	0.042313378	3.1385193	14402	symp103	symp83	all	2.65761291087636e-05	0.112652604761214
363	-0.0081133908	0.3302522	0.97363895	-0.0244423	0.0082198465	2	5	8816	0.65344828	0.50009215	0.24520211	1.7413987	0.38257229	-0.85082704	14402	symp108	symp26	all	0.333845418813567	0.43537403323325
364	-0.0027121895	0.74483472	0.32546392	-0.019043494	0.013620562	1	2	8816	0.81681037	1.0001261	0.11502617	5.8002377	1	-0.20232283	14402	symp114	symp26	all	0.519517583094934	0.670493111437993
365	0.014825684	0.075215355	1.7792776	-0.0015068293	0.031150289	1	2	1564	4.6042199	1.0003891	0.6480487	32.711803	0.20540568	1.5263793	14402	symp114	symp35	all	0.121744541215668	0.310514066081453
366	0.017164016	0.039417859	2.0599854	0.00083210185	0.033486776	2	4	2035	3.5385749	0.50019228	1.327566	9.4319324	0.098395571	2.5264766	14402	symp115	symp14	all	0.0765227275332455	0.197920657654524
367	-0.0038358816	0.64530128	0.46030918	-0.020166766	0.01249705	2	4	8816	0.81681037	0.50009781	0.30649924	2.1767726	0.64410853	-0.40461755	14402	symp115	symp26	all	0.48374022715787	0.579569696309963
368	0.0075752377	0.3633365	0.90905464	-0.0087579936	0.023904428	1	4	1564	2.30211	1.0002292	0.32412589	16.350779	0.36864123	0.83363491	14402	symp115	symp35	all	0.353691957659605	0.426394655856304
369	0.072314493	3.6575615e-18	8.7005177	0.056048539	0.088542067	3	4	410	26.345121	0.33401254	13.689356	50.701103	8.9689915e-05	9.7938938	14402	symp115	symp53	all	1.16966375632953e-16	0.000678634552685256
370	0.0077559445	0.35200298	0.93074137	-0.00857729	0.024085041	2	4	4163	1.7297622	0.50012952	0.6490342	4.6100454	0.3290447	1.0956841	14402	symp115	symp56	all	0.347592199905659	0.401729235285879
371	0.012411812	0.13636918	1.4895321	-0.0039211311	0.028738134	1	4	945	3.8100529	1.000334	0.53632683	27.066525	0.23776467	1.3371965	14402	symp115	symp68	all	0.185467618784471	0.338243438504375
372	0.020542517	0.013689119	2.4656222	0.0042117815	0.036862299	1	1	2035	7.0771499	1.0005609	0.99578094	50.29826	0.14129981	1.9557744	14402	symp117	symp14	all	0.0331066916717943	0.24651028766479
373	0.0066331276	0.42604932	0.79599279	-0.0097000711	0.022962788	1	1	8816	1.6336207	1.0001829	0.23002677	11.601766	1	0.4907091	14402	symp117	symp26	all	0.385852734220853	0.670493111437993
374	0.023874484	0.0041661873	2.8657548	0.0075452775	0.040190961	1	1	1564	9.2084398	1.0007088	1.2952855	65.464615	0.10859603	2.2185478	14402	symp117	symp35	all	0.0127874965037854	0.211154742024702
375	0.013068605	0.11681758	1.5683665	-0.0032642395	0.029394479	1	1	4163	3.4595244	1.0003097	0.48700747	24.575205	0.28905708	1.240747	14402	symp117	symp56	all	0.166583531118664	0.375851857895522
376	-0.0038358816	0.64530128	0.46030918	-0.020166766	0.01249705	2	4	8816	0.81681037	0.50009781	0.30649924	2.1767726	0.64410853	-0.40461755	14402	symp119	symp26	all	0.48374022715787	0.579569696309963
377	0.0075752377	0.3633365	0.90905464	-0.0087579936	0.023904428	1	4	1564	2.30211	1.0002292	0.32412589	16.350779	0.36864123	0.83363491	14402	symp119	symp35	all	0.353691957659605	0.426394655856304
378	0.012411812	0.13636918	1.4895321	-0.0039211311	0.028738134	1	4	945	3.8100529	1.000334	0.53632683	27.066525	0.23776467	1.3371965	14402	symp119	symp68	all	0.185467618784471	0.338243438504375
379	-0.0031253309	0.7076351	0.37504154	-0.019456485	0.013207491	1	10	2035	0.70771497	1.0001186	0.09966445	5.0254679	1	-0.34567285	14402	symp120	symp14	all	0.507300111269372	0.670493111437993
380	-0.027705265	0.00088351243	3.3259084	-0.044017494	-0.011378265	1	10	8816	0.16336207	1.0000808	0.023007279	1.1599444	0.0012886897	-1.8116399	14402	symp120	symp26	all	0.00343036292017411	0.00699729209576456
381	-0.010993176	0.1871029	1.3192608	-0.027320419	0.0053399303	1	10	4163	0.34595245	1.0000935	0.048721388	2.4564795	0.29907522	-1.0613548	14402	symp120	symp56	all	0.23174177986872	0.382369763195718
382	0.0036604125	0.66048521	0.43925244	-0.012672493	0.019991366	1	10	945	1.5240211	1.0001752	0.21459748	10.823242	0.49282351	0.42127851	14402	symp120	symp68	all	0.488825281724503	0.502780907227525
383	0.028735939	0.00056273973	3.4497373	0.012409615	0.045046944	1	3	355	13.523005	1.0010084	1.901068	96.194168	0.072145149	2.6017687	14402	symp122	symp8	all	0.00231601223053629	0.161262906771154
384	0.0016153336	0.8463037	0.1938403	-0.014717203	0.017947009	2	3	8816	1.0890805	0.50010723	0.40865806	2.9024172	1	0.17063086	14402	symp122	symp26	all	0.551418731783314	0.670493111437993
385	0.015606442	0.061088465	1.8730012	-0.00072589068	0.03193045	1	3	945	5.0800705	1.0004221	0.71497887	36.094936	0.18422577	1.6246393	14402	symp122	symp68	all	0.104946683905358	0.292812345049742
386	0.013068605	0.11681758	1.5683665	-0.0032642395	0.029394479	1	1	4163	3.4595244	1.0003097	0.48700747	24.575205	0.28905708	1.240747	14402	symp123	symp56	all	0.166583531118664	0.375851857895522
387	-0.053301584	1.547384e-10	6.4052954	-0.069573164	-0.037001643	25	1073	1034	0.32452083	0.04007034	0.3000088	0.35103557	5.0905048e-13	-28.085751	14402	symp125	symp1	all	2.09247929118726e-09	1.39329593701727e-11
388	-0.019650137	0.018363642	2.3584719	-0.03597074	-0.0033190537	2	1073	116	0.23141691	0.50007749	0.086840145	0.61669385	0.011989517	-2.9266152	14402	symp125	symp4	all	0.0419671840654034	0.0435766580977694
389	-0.0083711939	0.31511676	1.0045785	-0.024699965	0.0079620425	11	1073	197	0.74946189	0.090983264	0.62705123	0.89576906	0.41067278	-3.169812	14402	symp125	symp7	all	0.323866654862684	0.453925516119933
390	-0.0382834	4.3147938e-06	4.5973783	-0.054581419	-0.021964986	4	1073	355	0.15123583	0.25007206	0.092637978	0.24689959	5.346708e-08	-7.5534821	14402	symp125	symp8	all	2.98126502751479e-05	7.54816631417004e-07
391	-0.0052807899	0.52628434	0.63370359	-0.021611074	0.011052311	5	1073	88	0.76262391	0.20008004	0.51522732	1.1288129	0.68415546	-1.3544095	14402	symp125	symp10	all	0.433647779776867	0.598634954523669
392	0.034334566	3.7675469e-05	4.1225786	0.018012518	0.050638318	41	1073	301	1.8282704	0.02446278	1.7426786	1.9180661	0.0002059317	24.664835	14402	symp125	symp13	all	0.000214579759652285	0.00141452543661972
393	0.076204367	5.3023492e-20	9.1711922	0.059946828	0.092421487	252	1073	2035	1.6621079	0.0040381514	1.6490046	1.6753153	1.1761773e-17	125.82158	14402	symp125	symp14	all	1.93043900766871e-18	5.78875122808751e-16
394	0.012611764	0.13016655	1.5135319	-0.0037211513	0.028937951	79	1073	905	1.1716599	0.012728698	1.1427908	1.2012585	0.1325108	12.446012	14402	symp125	symp15	all	0.179246619191441	0.238546804130098
395	0.0012271813	0.88292742	0.14726186	-0.01510527	0.017558977	5	1073	63	1.0652524	0.20008424	0.71967661	1.5767676	0.80921805	0.31592599	14402	symp125	symp17	all	0.560768059815919	0.655266958571843
396	-0.011598532	0.16396888	1.3919175	-0.027925391	0.0047345124	1	1073	47	0.28557831	1.0000893	0.040219072	2.0277686	0.25972155	-1.2531271	14402	symp125	symp23	all	0.210906973105022	0.355707486047014
397	0.0071653277	0.38987976	0.85986143	-0.0091678929	0.023494726	1	1073	6	2.23703	1.0002247	0.31496575	15.888407	0.37163478	0.80496824	14402	symp125	symp24	all	0.368025127153794	0.428195373334655
398	-0.024867006	0.0028408829	2.9849637	-0.041182429	-0.0085383253	611	1073	8816	0.93023509	0.0017062066	0.92712939	0.93335116	0.0030363037	-42.385227	14402	symp125	symp26	all	0.0093438024899134	0.0144916383820148
399	-0.014786975	0.075979955	1.774631	-0.031111609	0.0015455463	2	1073	84	0.31957573	0.50008053	0.11992139	0.85162997	0.091824137	-2.2811546	14402	symp125	symp28	all	0.122566005804516	0.18917095930462
400	0.01259781	0.13059214	1.5118572	-0.0037351064	0.028924007	2	1073	10	2.6844361	0.50016266	1.0071776	7.1548429	0.16775885	1.9742992	14402	symp125	symp30	all	0.179671400381421	0.276826117384
401	-0.018558588	0.025935004	2.2274141	-0.034880165	-0.0022271147	1	1073	86	0.15607187	1.0000802	0.021980578	1.1081796	0.02088853	-1.8572896	14402	symp125	symp31	all	0.0551184775538713	0.0670208907894737
402	0.11318602	0	13.670169	0.09703324	0.12927918	110	1073	463	3.1888549	0.0091623617	3.1321001	3.2466385	5.965237e-29	126.56802	14402	symp125	symp34	all	0	8.00030054576923e-27
403	-0.01319313	0.11337203	1.5833133	-0.029518917	0.0031396952	101	1073	1564	0.86677766	0.0099710254	0.85000247	0.88388389	0.12579364	-14.338824	14402	symp125	symp35	all	0.163045625693394	0.231742615532544
404	-0.0043270029	0.60359776	0.51924521	-0.02065769	0.012005993	1	1073	22	0.61009914	1.0001118	0.085918769	4.3322425	1	-0.49407861	14402	symp125	symp40	all	0.468941680816605	0.670493111437993
405	-0.026926542	0.0012304984	3.232357	-0.043239672	-0.010599054	1	1073	154	0.087157018	1.0000755	0.012274983	0.61884773	0.00015128088	-2.4398599	14402	symp125	symp41	all	0.00454635175675423	0.0010806441228311
406	-0.0013635438	0.87002832	0.1636254	-0.017695298	0.014968937	2	1073	30	0.89481205	0.50010049	0.33576673	2.3846574	1	-0.22223848	14402	symp125	symp51	all	0.557429518626133	0.670493111437993
407	-0.016768673	0.044183332	2.0125239	-0.033091757	-0.00043664518	20	1073	410	0.65474051	0.050071713	0.59353638	0.72225595	0.044637747	-8.4581938	14402	symp125	symp53	all	0.0831263961315578	0.116527661455362
408	0.12765045	0	15.444403	0.11155088	0.14368306	529	1073	4163	1.7055809	0.0019600226	1.6990414	1.7121458	0	272.39777	14402	symp125	symp56	all	0	0
409	-0.0094387596	0.25735843	1.1327016	-0.025766935	0.0068944511	1	1073	38	0.35321528	1.0000939	0.049744185	2.5080526	0.36333346	-1.0405798	14402	symp125	symp59	all	0.284650881485629	0.423634920508919
410	-0.05095613	9.4398511e-10	6.1226897	-0.067232326	-0.034652822	38	1073	1234	0.41332486	0.026385983	0.39249247	0.43526298	1.5025751e-11	-33.484497	14402	symp125	symp62	all	1.13975154072485e-08	3.38686449495798e-10
411	-0.012180403	0.14382969	1.4617568	-0.028506881	0.0041525713	59	1073	945	0.83799857	0.017019579	0.81050545	0.86642432	0.15830903	-10.384444	14402	symp125	symp68	all	0.192843475547504	0.267065112535075
412	-0.015788533	0.058130939	1.8948601	-0.032112401	0.0005437549	2	1073	90	0.29827067	0.50007981	0.11192679	0.79485351	0.066372044	-2.4191217	14402	symp125	symp73	all	0.101596149617819	0.152373959818307
413	0.0080185141	0.33593884	0.96225268	-0.0083147222	0.024347475	14	1073	147	1.2783029	0.071504354	1.1111381	1.4706168	0.34093827	3.4338241	14402	symp125	symp74	all	0.337718518214357	0.41027426838182
414	-0.0095390426	0.25233707	1.1447372	-0.02586716	0.0067941635	11	1073	205	0.72021461	0.090983078	0.60258114	0.86081189	0.28561169	-3.607331	14402	symp125	symp75	all	0.280939966470986	0.373512012809267
415	-0.0082624489	0.3214446	0.99152774	-0.024591278	0.0080707883	2	1073	52	0.51623774	0.50008738	0.19371657	1.3757284	0.43376839	-1.3221449	14402	symp125	symp76	all	0.328224290842365	0.468397861987489
416	0.0032904362	0.69295615	0.39485449	-0.013042413	0.019621531	6	1073	69	1.1671462	0.16674961	0.84175384	1.6183237	0.6438517	0.9269082	14402	symp125	symp83	all	0.502099603566151	0.579533009266908
417	-0.0080666859	0.33304375	0.96803379	-0.02439562	0.0082665514	1	1073	33	0.40673274	1.0000976	0.057280764	2.8880818	0.51254213	-0.8995111	14402	symp125	symp88	all	0.335878221383362	0.51248311627847
418	-7.0881353e-05	0.99321359	0.0085057626	-0.01640301	0.016261285	2	1073	27	0.99423563	0.50010395	0.37307164	2.6496372	1	-0.011559723	14402	symp125	symp94	all	0.590332982783784	0.670493111437993
419	-0.037097596	8.4612939e-06	4.4547777	-0.053397391	-0.020778036	2	304	1034	0.09163443	0.5000726	0.034386523	0.24419068	6.1723867e-08	-4.7792025	14402	symp127	symp1	all	5.52369747405471e-05	8.55619655054661e-07
420	-0.007828095	0.34754109	0.93940014	-0.024157153	0.0085051404	1	304	116	0.40840518	1.0000978	0.057516281	2.8999577	0.52325332	-0.89540797	14402	symp127	symp4	all	0.344985644094135	0.515858487617674
421	0.01181762	0.1561501	1.4182135	-0.0045153992	0.028144335	7	304	197	1.6833756	0.14294328	1.2720531	2.2277005	0.20124559	3.6434107	14402	symp127	symp7	all	0.204212870497512	0.307565849207114
422	-0.017113656	0.039999556	2.0539396	-0.033436459	-0.00078172697	2	304	355	0.2669014	0.50007868	0.10015561	0.71125686	0.037283082	-2.6413362	14402	symp127	symp8	all	0.0773980161225675	0.103062384467166
423	0.015689865	0.059718397	1.8830155	-0.00064244773	0.032013811	11	304	301	1.7313123	0.090989456	1.4485171	2.0693178	0.066637516	6.0323434	14402	symp127	symp13	all	0.103418830166756	0.152705956226465
424	0.006995867	0.40118894	0.83952463	-0.0093373479	0.02332535	48	304	2035	1.1174448	0.02090439	1.0725853	1.1641803	0.40505832	5.3120222	14402	symp127	symp14	all	0.37442532224492	0.451475412953111
425	0.0077572116	0.35192433	0.93089336	-0.0085760234	0.024086308	23	304	905	1.2040055	0.043551337	1.1054951	1.3112942	0.33879066	4.262876	14402	symp127	symp15	all	0.347587055158754	0.40896521564068
426	-0.0028116959	0.73581666	0.33740485	-0.019142965	0.013521073	1	304	66	0.717803	1.0001193	0.10108496	5.0971098	1	-0.33152053	14402	symp127	symp16	all	0.516639684131477	0.670493111437993
427	-0.0024140617	0.7720589	0.28968823	-0.018745471	0.013918635	1	304	63	0.75198412	1.0001217	0.10589805	5.3398542	1	-0.28500539	14402	symp127	symp17	all	0.527212435906624	0.670493111437993
428	-0.014197222	0.088432871	1.7038383	-0.030522292	0.0021354214	1	304	217	0.21831797	1.0000846	0.030746827	1.5501677	0.095248692	-1.5216739	14402	symp127	symp21	all	0.137318760005005	0.193917494674646
429	0.020672809	0.013102938	2.4812675	0.0043421276	0.036992468	1	304	6	7.8958335	1.0006177	1.1108489	56.123009	0.12017066	2.0650597	14402	symp127	symp24	all	0.0319832054582344	0.225678426016041
430	0.0048677488	0.55913746	0.58413678	-0.01146531	0.021198211	191	304	8816	1.0263867	0.005305415	1.015769	1.0371153	0.59254241	4.9090524	14402	symp127	symp26	all	0.449374211740976	0.549686145346719
431	0.030744066	0.00022416931	3.6910329	0.014419159	0.047052588	21	304	463	2.1487582	0.047695592	1.9569882	2.3593199	0.0013458363	16.036913	14402	symp127	symp34	all	0.00102708631936472	0.00723436284584554
432	0.00463711	0.5779056	0.55645919	-0.011695923	0.02096767	36	304	1564	1.0904732	0.02784932	1.0325454	1.1516508	0.57582635	3.1100106	14402	symp127	symp35	all	0.457379009942988	0.541185510875425
433	-0.00078621652	0.92483562	0.094346009	-0.017118145	0.015546131	1	304	52	0.91105771	1.0001327	0.12829678	6.4695792	1	-0.093136698	14402	symp127	symp38	all	0.572448906524538	0.670493111437993
434	0.0066248081	0.42662984	0.79499441	-0.0097083906	0.022954473	1	304	22	2.153409	1.000219	0.30319566	15.294318	0.37480855	0.76688427	14402	symp127	symp40	all	0.386200757718549	0.429739170993145
435	0.018431103	0.026974838	2.2121081	0.0020995862	0.03475279	15	304	410	1.7332317	0.066744126	1.5206976	1.9754697	0.03504334	8.2402411	14402	symp127	symp53	all	0.0570472418663327	0.0983746943444833
436	0.040625986	1.0768573e-06	4.8791466	0.024309969	0.056920368	126	304	4163	1.4338818	0.0080067376	1.4115553	1.4565616	2.6248731e-06	45.010258	14402	symp127	symp56	all	8.32794494262913e-06	2.78840289404417e-05
437	0.0018633731	0.82306772	0.22360516	-0.014469216	0.018194968	1	304	38	1.2467105	1.000156	0.17555599	8.8535128	0.55592054	0.22047411	14402	symp127	symp59	all	0.543840728760164	0.532743204377959
438	-0.027694721	0.00088753313	3.3246417	-0.044006962	-0.011367714	10	304	1234	0.38391411	0.10007211	0.31553748	0.46710783	0.00037261314	-9.5664663	14402	symp127	symp62	all	0.00344314929218172	0.00235722427282293
439	0.004004586	0.63084072	0.48055416	-0.012328369	0.020335404	22	304	945	1.10291	0.045527466	1.0087565	1.2058516	0.6386407	2.1514966	14402	symp127	symp68	all	0.479250730002503	0.576292972996054
440	0.00061458256	0.94121039	0.073749922	-0.015717722	0.01694656	2	304	90	1.0527778	0.50010598	0.39503711	2.8056631	0.7154119	0.10284255	14402	symp127	symp73	all	0.576584707866315	0.611968196600532
441	-0.010106112	0.22522797	1.2127954	-0.026433896	0.0062270639	1	304	147	0.32227892	1.0000918	0.045387529	2.2883751	0.37950656	-1.132234	14402	symp127	symp74	all	0.260952446378789	0.432895328585682
442	-0.0013341802	0.87280315	0.16010177	-0.017665943	0.014998294	4	304	205	0.92439026	0.25008547	0.56621099	1.50915	1	-0.31437632	14402	symp127	symp75	all	0.557616973361782	0.670493111437993
443	0.039262544	2.4380793e-06	4.7151408	0.02294511	0.055559065	1	304	2	23.6875	1.0017142	3.3253925	168.73126	0.041772239	3.1595316	14402	symp127	symp95	all	1.7807540154876e-05	0.111866691673576
444	0.04663397	2.1556016e-08	5.6021714	0.030324919	0.062918201	48	304	1073	2.1192918	0.020905839	2.0342078	2.2079344	6.67981e-07	35.926899	14402	symp127	symp125	all	2.19877923919463e-07	8.05272168366465e-06
445	-0.019602111	0.018650772	2.3527055	-0.035922758	-0.0032710107	16	387	1034	0.57585251	0.062571935	0.50938833	0.65098894	0.016241269	-8.8203058	14402	symp128	symp1	all	0.0425327073148936	0.0553189981852792
446	0.001825762	0.82658166	0.2190918	-0.014506819	0.018157369	1	387	30	1.2404823	1.0001556	0.17467912	8.8092756	0.55868757	0.21546677	14402	symp128	symp2	all	0.544755274095288	0.53371038678227
447	0.0042414484	0.61077517	0.50897837	-0.012091537	0.020572171	4	387	116	1.2832576	0.2500917	0.78601617	2.0950587	0.55660766	0.9972415	14402	symp128	symp4	all	0.471522781081788	0.532743204377959
448	0.035881735	1.6539356e-05	4.3085828	0.01956105	0.052183304	15	387	197	2.8335891	0.066749223	2.4861012	3.2296462	0.00028569403	15.603839	14402	symp128	symp7	all	0.000101926822643447	0.00188284838898129
449	0.023429936	0.0049245306	2.8123643	0.0071005048	0.039746873	18	387	355	1.8869309	0.055632275	1.6920019	2.1043169	0.011051815	11.413368	14402	symp128	symp8	all	0.0145881299973493	0.0410302676656907
450	0.0035006381	0.67443389	0.42007914	-0.012832244	0.019831652	3	387	88	1.2686751	0.33343214	0.65997463	2.4387853	0.51292986	0.71370786	14402	symp128	symp10	all	0.494538774833063	0.51248311627847
451	0.020746769	0.012780165	2.4901483	0.0044161184	0.037066359	15	387	301	1.8545417	0.066744693	1.6271305	2.1137364	0.018712288	9.2537336	14402	symp128	symp13	all	0.0314548984641786	0.0616610737629938
452	-0.0057727578	0.48848236	0.69274247	-0.022102822	0.010560386	50	387	2035	0.91436046	0.020070709	0.87908912	0.95104694	0.55379468	-4.4607501	14402	symp128	symp14	all	0.415222395409554	0.531276012204248
453	0.022438746	0.0070824642	2.6933277	0.0061088363	0.038756691	37	387	905	1.5214756	0.027099323	1.4427716	1.6044729	0.010450326	15.486758	14402	symp128	symp15	all	0.0195343162950347	0.0390948254071452
454	0.0077974224	0.34943351	0.93571913	-0.0085358126	0.024126498	3	387	66	1.6915668	0.33344191	0.87994933	3.2517762	0.26128897	1.5764521	14402	symp128	symp16	all	0.345993360599855	0.356579707019157
455	-0.013503482	0.10513273	1.6205657	-0.029829051	0.00282929	2	387	217	0.34299052	0.50008136	0.12870762	0.91402894	0.1345287	-2.1397569	14402	symp128	symp21	all	0.155082958013419	0.239925110934943
456	0.0055490346	0.50548923	0.66589439	-0.01078409	0.0218792	2	387	47	1.5835944	0.50012439	0.59419566	4.2204471	0.36140501	0.91916579	14402	symp128	symp23	all	0.423367689561637	0.42258040033197
457	0.01764893	0.034175098	2.1182015	0.0013171607	0.033971284	1	387	6	6.2024117	1.0005001	0.87280595	44.07613	0.15080138	1.824026	14402	symp128	symp24	all	0.0683926977059014	0.258960116251354
458	-0.072169386	4.265217e-18	8.6829681	-0.088397346	-0.055903133	155	387	8816	0.65429252	0.0065213456	0.64598268	0.66270924	2.1448735e-17	-65.048042	14402	symp128	symp26	all	1.31941316066171e-16	1.00055838053512e-15
459	-0.007306172	0.38062945	0.876764	-0.023635499	0.0090270536	1	387	86	0.43272641	1.0000995	0.060941271	3.0726652	0.73156327	-0.83756632	14402	symp128	symp31	all	0.362985455175917	0.61484499029634
460	-0.0059429612	0.47575343	0.71316791	-0.022272946	0.010390195	10	387	463	0.80376828	0.10007502	0.6606102	0.9779495	0.56030434	-2.1828053	14402	symp128	symp34	all	0.408133681670485	0.534462532437903
461	0.086908132	1.4875389e-25	10.468586	0.070676304	0.10309395	105	387	1564	2.498414	0.0095949015	2.4518678	2.5458436	1.5690501e-19	95.431526	14402	symp128	symp35	all	8.1865513703001e-24	9.67511529389921e-18
462	-0.0028442529	0.73287392	0.34131172	-0.019175511	0.013488522	1	387	52	0.7156629	1.0001191	0.10078361	5.0819116	1	-0.33450618	14402	symp128	symp38	all	0.515937704322696	0.670493111437993
463	-0.0047516297	0.56854957	0.57020199	-0.021082142	0.011581417	3	387	154	0.72495723	0.33341956	0.37713769	1.3935573	0.80149817	-0.96467841	14402	symp128	symp41	all	0.453565806371654	0.650488564829512
464	0.033520203	5.734319e-05	4.0246863	0.017197471	0.049825076	24	387	410	2.1784079	0.041742411	2.0072773	2.3641286	0.00045875326	18.652357	14402	symp128	symp53	all	0.000310884247108531	0.00283598550538816
465	0.0095997248	0.24933197	1.15202	-0.006733479	0.025927808	122	387	4163	1.0905994	0.0082667815	1.0730709	1.1084142	0.25572467	10.49108	14402	symp128	symp56	all	0.278647829672117	0.352191776806617
466	0.0014399452	0.8628161	0.1727936	-0.014892553	0.017771674	2	387	66	1.1277112	0.5001086	0.42315248	3.0053768	0.69791538	0.24032803	14402	symp128	symp58	all	0.556178106856214	0.605659696687654
467	-0.030926116	0.00020566267	3.7129099	-0.047234405	-0.014601343	13	387	1234	0.39204872	0.076994613	0.33713272	0.45591006	6.3353735e-05	-12.161489	14402	symp128	symp62	all	0.000955239772890584	0.000500542594188286
468	0.0079885162	0.3377499	0.95865256	-0.0083447201	0.024317492	30	387	945	1.1814117	0.033405509	1.106537	1.261353	0.34778664	4.9904981	14402	symp128	symp68	all	0.338747705929621	0.415201944410028
469	-0.0022798469	0.78440952	0.27358234	-0.018611303	0.014052824	2	387	90	0.82698822	0.50009817	0.31031817	2.203898	1	-0.37985507	14402	symp128	symp73	all	0.530956725924468	0.670493111437993
470	0.017301165	0.037869997	2.0764506	0.00096929009	0.033623811	8	387	147	2.0252774	0.12508702	1.5849234	2.5879788	0.062837906	5.6417255	14402	symp128	symp74	all	0.0742795150687912	0.147909838912722
471	0.041655093	5.7124066e-07	5.0029535	0.025340185	0.057947818	17	387	205	3.0860779	0.058905575	2.7495744	3.4637644	3.9519517e-05	19.130634	14402	symp128	symp75	all	4.65343970247019e-06	0.000327676984375223
472	-0.0028442529	0.73287392	0.34131172	-0.019175511	0.013488522	1	387	52	0.7156629	1.0001191	0.10078361	5.0819116	1	-0.33450618	14402	symp128	symp76	all	0.515937704322696	0.670493111437993
473	0.0010170251	0.9028666	0.12204308	-0.015315377	0.017348886	1	387	33	1.1277112	1.0001477	0.15880163	8.0083094	0.59338874	0.12017236	14402	symp128	symp88	all	0.567420826612191	0.550078168940995
474	0.0027245136	0.74371588	0.32694283	-0.01360824	0.019055814	1	387	27	1.3783137	1.0001651	0.19408426	9.7882671	0.52103329	0.32080781	14402	symp128	symp94	all	0.519517583094934	0.515518849765911
475	0.034481317	3.4894929e-05	4.1402202	0.018159395	0.050784867	1	387	2	18.607235	1.0013614	2.6140013	132.45181	0.053022288	2.9195757	14402	symp128	symp95	all	0.000200675149315797	0.131809166789763
476	-0.0095379371	0.25239205	1.1446046	-0.025866056	0.0067952694	23	387	1073	0.79770064	0.043550108	0.73243546	0.86878151	0.28082991	-5.1899261	14402	symp128	symp125	all	0.280939966470986	0.370181673056133
477	0.014431263	0.083307087	1.731932	-0.0019013324	0.030756162	13	387	304	1.5914083	0.077001013	1.3684754	1.8506582	0.10209696	6.0339375	14402	symp128	symp127	all	0.131123227838022	0.202705744758868
478	0.00795756	0.33962539	0.9549374	-0.0083756763	0.024286551	1	3	2035	2.35905	1.0002333	0.33214018	16.755325	0.3668454	0.85805887	14402	symp132	symp14	all	0.339980331686436	0.425602179198829
479	-0.008259045	0.32164407	0.99111915	-0.024587875	0.0080741923	1	3	8816	0.54454023	1.0001073	0.076686956	3.8666818	0.56394815	-0.60774827	14402	symp132	symp26	all	0.328224290842365	0.535842175277256
480	0.02464588	0.0030973905	2.9584043	0.0083170803	0.040961541	1	3	463	10.36861	1.0007894	1.4582481	73.724136	0.093383893	2.3369384	14402	symp132	symp34	all	0.0100409364223728	0.190699912091008
481	0.0014097957	0.86566085	0.16917565	-0.014922696	0.017741535	1	3	4163	1.1531748	1.0001495	0.16238679	8.1891642	1	0.14249752	14402	symp132	symp56	all	0.556598549224368	0.670493111437993
482	0.046403151	2.5287131e-08	5.5743828	0.030093808	0.062687792	1	3	147	32.657597	1.002337	4.5790749	232.91138	0.03031135	3.4779494	14402	symp132	symp74	all	2.54643626988185e-07	0.0890518809082484
483	0.068677664	1.5718098e-16	8.2608242	0.052404296	0.084914565	1	3	69	69.574883	1.0049003	9.7065306	498.70178	0.014305241	4.2217155	14402	symp132	symp83	all	4.04308880154596e-15	0.0502897221161407
484	0.014227641	0.087752625	1.7074897	-0.0021049965	0.030552689	1	3	1073	4.4740601	1.00038	0.62973976	31.786489	0.20728514	1.497727	14402	symp132	symp125	all	0.136486367453522	0.311835404107166
485	-0.026402131	0.0015309443	3.1693606	-0.042715859	-0.010074327	1	155	1034	0.089860857	1.0000757	0.012655782	0.63804626	0.00022789149	-2.4093106	14402	symp133	symp1	all	0.00549345669852587	0.00154272111745077
486	0.0050971755	0.54076642	0.611669	-0.011235908	0.02142754	3	155	197	1.4149665	0.33343554	0.73607165	2.7200205	0.47309649	1.0409983	14402	symp133	symp7	all	0.441050436057901	0.490848364464543
487	0.041211355	7.5219646e-07	4.9495673	0.024895964	0.057504799	12	155	301	3.7042975	0.083424211	3.1455293	4.3623247	0.00010101277	15.696807	14402	symp133	symp13	all	5.97332488629596e-06	0.000753678247544667
488	-0.0036734217	0.65935457	0.4408136	-0.020004369	0.012659485	20	155	2035	0.91318065	0.05007261	0.82781643	1.0073476	0.72889876	-1.8137976	14402	symp133	symp14	all	0.488523234809874	0.613374353211463
489	0.0034940923	0.67500782	0.41929361	-0.012838788	0.019825108	11	155	905	1.1293674	0.090985656	0.94490176	1.3498446	0.61762524	1.3371072	14402	symp133	symp15	all	0.494587368281273	0.563585960950973
490	-0.0018529553	0.82404065	0.22235502	-0.018184554	0.014479631	2	155	217	0.85636985	0.50009918	0.32134265	2.2822037	1	-0.31004435	14402	symp133	symp21	all	0.544102501087903	0.670493111437993
491	0.0058306754	0.48413038	0.69969296	-0.010502473	0.022160713	1	155	47	1.976939	1.0002067	0.27835569	14.040624	0.39913955	0.68140882	14402	symp133	symp23	all	0.412679157271555	0.447675134965181
492	-0.042648531	3.0543114e-07	5.1224847	-0.058939628	-0.026334727	64	155	8816	0.67452723	0.015695171	0.65409303	0.69559985	4.9927604e-07	-25.086901	14402	symp133	symp26	all	2.62357102150406e-06	6.10119345183109e-06
493	0.00084800745	0.91894788	0.10176093	-0.015484355	0.017179918	1	155	84	1.1061444	1.0001463	0.1557651	7.8551321	0.59811318	0.1008657	14402	symp133	symp28	all	0.571189371544136	0.553024330777186
494	0.0076947999	0.35581255	0.92340332	-0.0086384341	0.024023928	7	155	463	1.4047794	0.14294052	1.0615361	1.8590094	0.35267267	2.3777747	14402	symp133	symp34	all	0.349313396605927	0.417260979380884
495	0.0068511055	0.41100404	0.82215196	-0.0094821034	0.02318066	20	155	1564	1.1881858	0.050073564	1.0771121	1.3107136	0.43460688	3.4434857	14402	symp133	symp35	all	0.37934047643068	0.468796233896261
496	0.0064232503	0.44083464	0.7708059	-0.0099099372	0.022753011	6	155	410	1.3597482	0.16675185	0.98065549	1.8853871	0.45821738	1.8428556	14402	symp133	symp53	all	0.392312183887614	0.483118393254322
497	-0.019006569	0.022551125	2.2812004	-0.035327751	-0.0026752518	32	155	4163	0.7142244	0.031320989	0.6716975	0.75944382	0.025528099	-10.745449	14402	symp133	symp56	all	0.0493906289239514	0.0782562472202198
498	0.002886229	0.72908556	0.34634891	-0.013446553	0.019217471	1	155	66	1.4078201	1.0001673	0.19823834	9.9978514	0.51119584	0.34198532	14402	symp133	symp58	all	0.514955842554163	0.51163602011481
499	-0.022313254	0.0074090348	2.6782572	-0.038631324	-0.0059832861	4	155	1234	0.3011868	0.25007465	0.18448798	0.49170405	0.0036698279	-4.798665	14402	symp133	symp62	all	0.0202579585307703	0.0170157434842098
500	0.0049721766	0.55073804	0.59666854	-0.011360894	0.021302594	12	155	945	1.1798873	0.0834096	1.001938	1.3894414	0.51348305	1.9832126	14402	symp133	symp68	all	0.444921027664057	0.512872662403506
501	0.042968266	2.489567e-07	5.1609583	0.026654823	0.059258826	8	155	147	5.0566602	0.12511332	3.9569917	6.4619317	0.00018926396	12.953905	14402	symp133	symp74	all	2.17398049411293e-06	0.00131519216524512
502	-0.0011719251	0.88816333	0.14063111	-0.017503738	0.015160513	2	155	205	0.90649885	0.50010091	0.34015179	2.4158041	1	-0.19629149	14402	symp133	symp75	all	0.562357837594584	0.670493111437993
503	0.011035957	0.18539272	1.3243955	-0.0052971453	0.027363174	1	155	27	3.4413381	1.0003084	0.48444855	24.445957	0.25354886	1.2354794	14402	symp133	symp94	all	0.230121386483582	0.351017320027792
504	0.0088462913	0.28843671	1.0615965	-0.0074869385	0.025174802	15	155	1073	1.2989208	0.066742122	1.1396477	1.4804533	0.28043726	3.9185705	14402	symp133	symp125	all	0.306751405590797	0.370108402344755
505	-0.0012722655	0.87865913	0.15267198	-0.017604047	0.015060196	3	155	304	0.9169355	0.333424	0.47700459	1.7626051	1	-0.26008376	14402	symp133	symp127	all	0.559558936499156	0.670493111437993
506	0.024281785	0.0035660907	2.9146736	0.0079527907	0.040597834	10	155	387	2.4009335	0.10008611	1.9732637	2.9212933	0.0091296919	8.7510405	14402	symp133	symp128	all	0.0113317142843829	0.0353371469145299
507	-0.089748517	3.7791564e-27	10.81346	-0.1059254	-0.07352414	98	3323	1034	0.41076931	0.010273812	0.40258053	0.41912469	9.3187285e-32	-86.601105	14402	symp135	symp1	all	2.26411710230587e-25	1.38864984100427e-29
508	-0.017792042	0.032746561	2.1353831	-0.034114275	-0.001460318	2	3323	30	0.28893569	0.50007945	0.10842389	0.76997644	0.029706063	-2.4827075	14402	symp135	symp2	all	0.0661508508882985	0.0876576471871033
509	-0.016161054	0.052450277	1.9395798	-0.032484628	0.00017113869	18	3323	116	0.67252272	0.055627588	0.60305345	0.74999464	0.059268955	-7.131701	14402	symp135	symp4	all	0.0945953417156249	0.142901190032844
510	-0.011995677	0.15000664	1.4395847	-0.028322276	0.004337321	37	3323	197	0.81400669	0.027097994	0.77190113	0.85840899	0.1727251	-7.5941682	14402	symp135	symp7	all	0.198515207807355	0.281642470750526
511	-0.051987305	4.3038487e-10	6.2469239	-0.068261497	-0.035685457	33	3323	355	0.40288219	0.030373318	0.37959787	0.42759472	1.1541604e-11	-29.931242	14402	symp135	symp8	all	5.43196344626997e-09	2.66880458541114e-10
512	-0.032366958	0.00010233607	3.886071	-0.048673376	-0.01604329	5	3323	88	0.24625202	0.20007285	0.16636974	0.3644897	1.8835199e-05	-7.0044475	14402	symp135	symp10	all	0.000523622274760719	0.000169745152769747
513	0.0017854639	0.83035046	0.214256	-0.014547109	0.018117083	71	3323	301	1.0223141	0.014154946	0.99434108	1.0510739	0.83573276	1.5590811	14402	symp135	symp13	all	0.546209760687931	0.670493111437993
514	0.00021797721	0.97913224	0.026157266	-0.016114227	0.016550066	470	3323	2035	1.0009812	0.002197247	0.9966796	1.0053014	0.977355	0.44632816	14402	symp135	symp14	all	0.586381796790751	0.670493111437993
515	0.0069189444	0.40638679	0.83029318	-0.0094142677	0.023248466	219	3323	905	1.0487887	0.0046359822	1.039302	1.058362	0.41502905	10.275251	14402	symp135	symp15	all	0.376547531378497	0.456712046500986
516	-0.032279402	0.00010685676	3.8755479	-0.048585936	-0.015955666	2	3323	66	0.13133441	0.50007403	0.049284112	0.34998554	1.1553551e-05	-4.0594163	14402	symp135	symp16	all	0.000543229607093964	0.000107232452321001
517	-0.023814898	0.0042612772	2.8585985	-0.040131439	-0.0074856612	5	3323	63	0.34397107	0.20007421	0.23238887	0.50912982	0.0024813763	-5.3340092	14402	symp135	symp17	all	0.0130202546909616	0.0122687829253456
518	0.0028778925	0.72983742	0.34534854	-0.013454888	0.019209137	2	3323	7	1.2382959	0.50011241	0.46464378	3.3001122	0.66525251	0.42737615	14402	symp135	symp18	all	0.515025735819632	0.589498488569541
519	-0.048797168	4.6552548e-09	5.8626447	-0.065077454	-0.032490917	14	3323	217	0.27961519	0.0714994	0.24305204	0.3216787	5.8627145e-11	-17.823101	14402	symp135	symp21	all	5.23350293104605e-08	1.253036191327e-09
520	-0.019778438	0.017615454	2.373877	-0.036098924	-0.0034474039	4	3323	47	0.36885408	0.25007585	0.22593616	0.60217601	0.014604731	-3.9882066	14402	symp135	symp23	all	0.0406300723064263	0.0510083102934695
521	-0.0031044458	0.70949984	0.37253529	-0.019435609	0.013228373	1	3323	6	0.72233927	1.0001196	0.10172372	5.1293249	1	-0.32522148	14402	symp135	symp24	all	0.507944492423817	0.670493111437993
522	0.12002951	0	14.508432	0.10390104	0.13609487	2389	3323	8816	1.1744567	0.00048805893	1.1733338	1.1755807	0	329.4801	14402	symp135	symp26	all	0	0
523	-0.028962132	0.00050871604	3.4769142	-0.045272864	-0.01263596	6	3323	84	0.30957398	0.16673969	0.22327122	0.42923597	0.00021281572	-7.0322685	14402	symp135	symp28	all	0.00212696388319425	0.00145621745612245
524	-0.0081795268	0.32632527	0.98157603	-0.0245084	0.0081537105	1	3323	10	0.43340355	1.0000995	0.061036631	3.0774739	0.47104833	-0.83600277	14402	symp135	symp30	all	0.331426229320164	0.490107276573969
525	-0.025334174	0.0023615735	3.0410769	-0.041649088	-0.0090057524	8	3323	86	0.40316609	0.12507294	0.31551483	0.51516724	0.0012443692	-7.2630153	14402	symp135	symp31	all	0.00798229374254249	0.00679100931277878
526	0.058088478	3.0286719e-12	6.9824076	0.041795984	0.074350089	169	3323	463	1.5819697	0.0059872493	1.5635139	1.6006435	3.5413943e-11	76.607925	14402	symp135	symp34	all	4.89232972083196e-11	7.6915863744005e-10
527	0.033443615	5.9625767e-05	4.01548	0.017120818	0.049748588	424	3323	1564	1.174956	0.0024281226	1.1693774	1.1805609	7.9906837e-05	66.401352	14402	symp135	symp35	all	0.00032215211244337	0.000613261011596787
528	-0.016481254	0.047945585	1.9780191	-0.032804571	-0.00014914553	6	3323	52	0.500081	0.16674189	0.36066732	0.69338417	0.047996197	-4.1560349	14402	symp135	symp38	all	0.0884692536598335	0.122435157788507
529	-0.017201308	0.038991768	2.0644624	-0.033524036	-0.00086940377	1	3323	22	0.19700162	1.0000831	0.027744817	1.3988068	0.040667504	-1.6244084	14402	symp135	symp40	all	0.0759447514683228	0.109962458473945
530	-0.023287157	0.005193356	2.7952168	-0.039604243	-0.0069576548	21	3323	154	0.59100485	0.04769044	0.53826499	0.64891225	0.0038632213	-11.028018	14402	symp135	symp41	all	0.0152385918726258	0.0177285683662565
531	0.0075322739	0.36606434	0.90389854	-0.0088009564	0.023861486	1	3323	2	2.1670177	1.0002199	0.30511117	15.391	0.40823883	0.77318192	14402	symp135	symp50	all	0.355232746881918	0.452769135417694
532	-0.0069475453	0.40444946	0.83372557	-0.023277052	0.0093856677	5	3323	30	0.72233927	0.20007947	0.4880116	1.0691836	0.51784158	-1.6256559	14402	symp135	symp51	all	0.376067663173907	0.514353065517782
533	-0.005549679	0.50543982	0.66597176	-0.021879844	0.010783446	89	3323	410	0.94080281	0.011306128	0.92018396	0.96188372	0.55204928	-5.3972225	14402	symp135	symp53	all	0.423367689561637	0.530764301546179
534	0.46625161	0	63.245415	0.45337182	0.4789367	2243	3323	4163	2.3351529	0.00051534339	2.3327954	2.3375127	0	1645.6549	14402	symp135	symp56	all	0	0
535	-0.029839225	0.00034170272	3.5823021	-0.046148881	-0.013513662	3	3323	66	0.19700162	0.33340734	0.10248675	0.37867954	9.2140181e-05	-4.8725486	14402	symp135	symp58	all	0.00148781866513451	0.000695213266573623
536	-0.024956085	0.0027431473	2.9956632	-0.041271411	-0.0086274529	1	3323	38	0.11405357	1.0000774	0.016062969	0.80982637	0.0008338936	-2.1709192	14402	symp135	symp59	all	0.00909821649119355	0.0047845116959276
537	-0.072851859	2.0646174e-18	8.7655153	-0.089078017	-0.05658704	161	3323	1234	0.5654617	0.0062808637	0.55854326	0.57246584	3.1273599e-20	-90.769798	14402	symp135	symp62	all	6.69295397203701e-17	2.04598573570356e-18
538	0.073854595	7.0236361e-19	8.8868217	0.057591919	0.090078093	329	3323	945	1.5088865	0.0031092716	1.499719	1.5181099	2.1274053e-17	132.30492	14402	symp135	symp68	all	2.35762105126273e-17	1.00055838053512e-15
539	-0.020424277	0.014240996	2.4514246	-0.03674417	-0.0040934943	11	3323	90	0.52971548	0.090981871	0.44319752	0.63312286	0.011897936	-6.9839768	14402	symp135	symp73	all	0.034240061051291	0.0434498642006598
540	-0.0031442624	0.70594633	0.37731335	-0.01947541	0.013188563	32	3323	147	0.9434635	0.031321488	0.88728619	1.0031977	0.76828146	-1.8580723	14402	symp135	symp74	all	0.506857173157417	0.633969800101666
541	-0.00041743956	0.96004915	0.050092749	-0.016749473	0.015914816	47	3323	205	0.99365693	0.021347504	0.95293897	1.0361147	1	-0.2980808	14402	symp135	symp75	all	0.582051021800509	0.670493111437993
542	-0.0054901899	0.51001376	0.65883267	-0.021820381	0.010842931	10	3323	52	0.83346838	0.10007523	0.68502021	1.0140862	0.62155849	-1.820226	14402	symp135	symp76	all	0.425500643091471	0.565838647503557
543	-0.030838517	0.000214381	3.702383	-0.04714692	-0.014513679	3	3323	69	0.18843633	0.33340713	0.098030843	0.36221507	3.8930306e-05	-5.005877	14402	symp135	symp83	all	0.000987016217913927	0.000323291205101215
544	0.01521559	0.067858584	1.8260821	-0.001116836	0.031539898	1	3323	1	4.3340354	1.0003704	0.61004239	30.79108	0.23073184	1.4659561	14402	symp135	symp87	all	0.113367698358316	0.332559800801885
545	-0.019351792	0.020211829	2.32265	-0.035672665	-0.0030205988	2	3323	33	0.26266882	0.50007856	0.098567344	0.69997734	0.020617878	-2.6733027	14402	symp135	symp88	all	0.0452927579464272	0.0665627541181368
546	-0.0071000173	0.3942152	0.85202354	-0.023429448	0.0092332019	1	3323	9	0.48155951	1.0001029	0.067818038	3.4194379	0.6943717	-0.73065031	14402	symp135	symp89	all	0.370712769767265	0.604027420862906
547	-0.009227436	0.26816568	1.1073395	-0.025555734	0.0071057826	2	3323	17	0.5098865	0.50008714	0.1913334	1.3588024	0.39078796	-1.3468994	14402	symp135	symp91	all	0.292504535428524	0.44172505316866
548	-0.0084953178	0.30799469	1.0194749	-0.024824021	0.0078379177	4	3323	27	0.64207935	0.25008059	0.39329264	1.0482421	0.36910987	-1.7716026	14402	symp135	symp94	all	0.319605517280689	0.426568825337222
549	0.0075322739	0.36606434	0.90389854	-0.0088009564	0.023861486	1	3323	2	2.1670177	1.0002199	0.30511117	15.391	0.40823883	0.77318192	14402	symp135	symp95	all	0.355232746881918	0.452769135417694
550	-0.0012176847	0.88382691	0.14612226	-0.017549483	0.015114764	3	3323	14	0.9287219	0.33342427	0.48313579	1.7852628	1	-0.22177733	14402	symp135	symp98	all	0.560842882462833	0.670493111437993
551	0.0074874102	0.36892641	0.89851439	-0.0088458192	0.023816645	2	3323	5	1.7336142	0.50012964	0.65047938	4.6203127	0.32659316	1.1001315	14402	symp135	symp108	all	0.35671236232987	0.399919354176251
552	0.00076230092	0.92711556	0.091476135	-0.015570041	0.017094236	1	3323	4	1.0835088	1.0001447	0.15257809	7.6943655	1	0.080193132	14402	symp135	symp115	all	0.572921880088597	0.670493111437993
553	0.01521559	0.067858584	1.8260821	-0.001116836	0.031539898	1	3323	1	4.3340354	1.0003704	0.61004239	30.79108	0.23073184	1.4659561	14402	symp135	symp117	all	0.113367698358316	0.332559800801885
554	-0.0081795268	0.32632527	0.98157603	-0.0245084	0.0081537105	1	3323	10	0.43340355	1.0000995	0.061036631	3.0774739	0.47104833	-0.83600277	14402	symp135	symp120	all	0.331426229320164	0.490107276573969
555	0.11700711	0	14.137965	0.10086771	0.13308494	434	3323	1073	1.7530023	0.0023738674	1.7448648	1.7611775	0	236.46217	14402	symp135	symp125	all	0	0
556	0.069775999	5.1510995e-17	8.3935776	0.053504825	0.086010128	131	3323	304	1.8676271	0.0077040172	1.8396381	1.8960421	6.03721e-15	81.083504	14402	symp135	symp127	all	1.40114087125387e-15	2.01163413951266e-13
557	-0.005394802	0.51739269	0.64738566	-0.021725036	0.010938309	84	3323	387	0.94072086	0.011974979	0.91889834	0.96306169	0.5413062	-5.1030402	14402	symp135	symp128	all	0.429612138636104	0.524856264933476
558	0.0035724093	0.66815394	0.42869183	-0.012760484	0.019903395	38	3323	155	1.0625378	0.02638717	1.0089813	1.1189369	0.70132875	2.2988496	14402	symp135	symp133	all	0.491579873303603	0.607910648234461
559	-0.041346367	6.9198205e-07	4.9658108	-0.057639595	-0.025031123	11	571	1034	0.26832357	0.090980224	0.22449926	0.32070282	1.7930242e-08	-14.459864	14402	symp138	symp1	all	5.53228102873738e-06	2.69442601284206e-07
560	0.013289318	0.1107657	1.594859	-0.00304349	0.029615039	1	571	6	4.2037363	1.0003613	0.59171242	29.86484	0.21554874	1.435455	14402	symp138	symp3	all	0.160664280558694	0.318637665124955
561	0.0055770674	0.50334132	0.66925853	-0.01075606	0.02190722	6	571	116	1.3046077	0.16675121	0.94088918	1.8089287	0.46841422	1.5946058	14402	symp138	symp4	all	0.422227615447853	0.488821312539269
562	0.041012138	8.5034884e-07	4.9256005	0.024696533	0.057305902	1	571	1	25.222416	1.0018208	3.5401337	179.70235	0.03964727	3.2218668	14402	symp138	symp6	all	6.68546690619087e-06	0.10791088513445
563	0.025088862	0.0026031593	3.0116115	0.0087603033	0.041404042	16	571	197	2.0485213	0.062578328	1.8120606	2.3158381	0.0083077997	11.459529	14402	symp138	symp7	all	0.00871946210701478	0.032711098505559
564	-0.0047615059	0.56774616	0.57138717	-0.021092014	0.011571542	12	571	355	0.85258871	0.083407708	0.72400492	1.0040091	0.67944878	-1.9120294	14402	symp138	symp8	all	0.453565806371654	0.596175955003649
565	0.044940293	6.8345493e-08	5.3982892	0.028629156	0.0612275	30	571	301	2.5138621	0.03340859	2.354526	2.6839809	3.3834958e-06	27.592312	14402	symp138	symp13	all	6.48246896044787e-07	3.48285043916888e-05
566	0.0074755698	0.36968407	0.89709342	-0.00885766	0.023804812	88	571	2035	1.0906991	0.011433937	1.0665278	1.1154182	0.35827738	7.5930867	14402	symp138	symp14	all	0.357080198745026	0.420573379585928
567	0.042698711	2.9581457e-07	5.1285229	0.026384965	0.058989722	65	571	905	1.8115548	0.01545599	1.757499	1.8672732	3.5995604e-06	38.443703	14402	symp138	symp15	all	2.54558722233798e-06	3.67028956657422e-05
568	-0.0085177869	0.30671689	1.0221715	-0.024846479	0.0078154476	1	571	66	0.38215783	1.000096	0.053820025	2.7135739	0.52292758	-0.9618293	14402	symp138	symp16	all	0.319259514410454	0.515858487617674
569	-0.0026840093	0.74739504	0.32208228	-0.019015323	0.013648737	2	571	63	0.80071163	0.50009722	0.3004587	2.1338677	1	-0.44442236	14402	symp138	symp17	all	0.520026170965301	0.670493111437993
570	0.027808307	0.00084510091	3.3382878	0.011481374	0.044120416	2	571	7	7.2064047	0.5003196	2.7029498	19.213182	0.028862843	3.947417	14402	symp138	symp18	all	0.00330836470910019	0.0858780097623619
571	-0.016367771	0.049503431	1.9643956	-0.032691181	-3.5632329e-05	3	571	217	0.34869701	0.33341083	0.18140246	0.67027539	0.051369205	-3.1599209	14402	symp138	symp21	all	0.0905024109598971	0.12879182107261
572	-0.0053870426	0.51799536	0.64645451	-0.02171728	0.010946068	1	571	47	0.53664714	1.0001067	0.075575463	3.8106306	1	-0.62234807	14402	symp138	symp23	all	0.43003711487665	0.670493111437993
573	0.030726707	0.00022601349	3.6889465	0.014401785	0.047035251	2	571	6	8.4074726	0.50036132	3.1531837	22.417212	0.021166405	4.2551665	14402	symp138	symp24	all	0.00103353484390889	0.0676272260613553
574	-0.0069598556	0.40361732	0.83520293	-0.023289356	0.0093733575	340	571	8816	0.97273386	0.0030108148	0.9670105	0.97849113	0.4053607	-9.1818199	14402	symp138	symp26	all	0.375746863012694	0.451537426814465
575	-0.0018921131	0.82038498	0.22705398	-0.018223697	0.014440482	3	571	86	0.87985176	0.33342314	0.45771378	1.691317	1	-0.38390213	14402	symp138	symp31	all	0.542674198375454	0.670493111437993
576	0.011384287	0.17189661	1.366203	-0.0049487813	0.027711282	24	571	463	1.3074255	0.041739888	1.2047231	1.4188832	0.18124832	6.4221525	14402	symp138	symp34	all	0.218644598578991	0.289667344160902
577	0.032013979	0.00012173985	3.843648	0.015690036	0.048320863	90	571	1564	1.4514178	0.01118167	1.4199545	1.4835783	0.00025970375	33.317108	14402	symp138	symp35	all	0.00060715232283394	0.0017285492961443
578	-0.0062984694	0.4497627	0.7558313	-0.022628289	0.010034711	1	571	52	0.48504648	1.0001031	0.068309076	3.4441996	0.7237705	-0.72343594	14402	symp138	symp38	all	0.396184705516896	0.612184132193822
579	0.0011640782	0.88890725	0.13968949	-0.015168358	0.017495893	1	571	22	1.1464735	1.000149	0.16144328	8.1415682	0.58961719	0.13667034	14402	symp138	symp40	all	0.562594279158257	0.548306921461978
580	-0.014204493	0.088269889	1.7047111	-0.030529559	0.0021281491	2	571	154	0.32756385	0.50008082	0.12291888	0.87291783	0.095951572	-2.2317839	14402	symp138	symp41	all	0.137110665004623	0.194757199897552
581	-0.0014783603	0.85919398	0.17740344	-0.017810078	0.014854146	1	571	30	0.84074724	1.0001278	0.11839666	5.9702349	1	-0.17344205	14402	symp138	symp51	all	0.555004040568202	0.670493111437993
582	0.027269237	0.0010646513	3.2735257	0.010941962	0.043581974	29	571	410	1.7840246	0.034556471	1.6671926	1.9090438	0.0027697838	16.751474	14402	symp138	symp53	all	0.00402792328084643	0.0134100925791774
583	0.090229586	2.0052513e-27	10.871897	0.074006498	0.10640493	280	571	4163	1.6964393	0.003641289	1.684375	1.7085899	4.4368915e-25	145.14957	14402	symp138	symp56	all	1.21676109452844e-25	4.03427396623207e-23
584	-0.025331037	0.0023645288	3.0407002	-0.041645955	-0.0090026138	29	571	1234	0.59274721	0.034553617	0.55393255	0.63428169	0.0016832203	-15.135528	14402	symp138	symp62	all	0.00798229374254249	0.00880958977275797
585	0.046753749	1.983641e-08	5.6165919	0.030444847	0.063037761	70	571	945	1.8683271	0.014357007	1.8164858	1.9216481	3.8906745e-07	43.535778	14402	symp138	symp68	all	2.0365414875579e-07	4.83147506463675e-06
586	0.0019495504	0.81502986	0.23394649	-0.014383055	0.018281117	4	571	90	1.1209964	0.2500889	0.68663228	1.8301393	0.78267729	0.45670897	14402	symp138	symp73	all	0.540720514099777	0.640836787411947
587	0.007688927	0.3561798	0.9226985	-0.0086443061	0.024018059	8	571	147	1.3726485	0.12508136	1.0742069	1.7540047	0.3889688	2.5322888	14402	symp138	symp74	all	0.349456479622883	0.440504118348192
588	0.020644551	0.013228152	2.4778743	0.0043138578	0.036964238	15	571	205	1.8455427	0.066744648	1.619235	2.1034796	0.027551077	9.1808615	14402	symp138	symp75	all	0.0322223705021259	0.0829876089483004
589	-0.00036579731	0.96498817	0.04389568	-0.016697846	0.015966445	2	571	52	0.97009295	0.50010312	0.36401308	2.5852926	1	-0.060714245	14402	symp138	symp76	all	0.582636542010953	0.670493111437993
590	-0.0037910806	0.64916432	0.45493296	-0.020121982	0.012541844	2	571	69	0.73108453	0.50009483	0.27433315	1.9483049	1	-0.62633353	14402	symp138	symp83	all	0.485260664848428	0.670493111437993
591	0.0050805816	0.54208499	0.60967767	-0.0112525	0.021410953	1	571	14	1.8016012	1.0001945	0.25367397	12.795033	0.43256322	0.58856136	14402	symp138	symp98	all	0.441517190629924	0.46803005458917
592	0.07786341	8.1525378e-21	9.3720627	0.061609611	0.094075926	100	571	1073	2.3506446	0.010071072	2.3046994	2.3975058	3.5448543e-16	84.865807	14402	symp138	symp125	all	3.32633467360379e-19	1.3681136628777e-14
593	0.20781112	0	25.493893	0.19213107	0.2233851	96	571	304	7.9649739	0.010491868	7.8028541	8.1304617	0	197.77734	14402	symp138	symp127	all	0	0
594	0.02565041	0.0020804391	3.0790625	0.0093221683	0.041964978	27	571	387	1.7597035	0.037111003	1.6362512	1.8924701	0.0049577947	15.228512	14402	symp138	symp128	all	0.00712488854942034	0.0216233022125078
595	0.0098447967	0.23745032	1.1814328	-0.0064883945	0.026172737	9	571	155	1.4645274	0.11119185	1.1777391	1.8211509	0.21450864	3.4313002	14402	symp138	symp133	all	0.270348426171872	0.317976333317746
596	0.12268317	0	14.834038	0.10656454	0.13873734	277	571	3323	2.1025007	0.0036800751	2.0873899	2.1177206	0	201.93268	14402	symp138	symp135	all	0	0
597	0.028735939	0.00056273973	3.4497373	0.012409615	0.045046944	1	3	355	13.523005	1.0010084	1.901068	96.194168	0.072145149	2.6017687	14402	symp142	symp8	all	0.00231601223053629	0.161262906771154
598	-0.008259045	0.32164407	0.99111915	-0.024587875	0.0080741923	1	3	8816	0.54454023	1.0001073	0.076686956	3.8666818	0.56394815	-0.60774827	14402	symp142	symp26	all	0.328224290842365	0.535842175277256
599	0.029961534	0.00032298779	3.5969989	0.013636058	0.046271041	2	3	1234	7.7806592	0.50033957	2.9182248	20.745028	0.020752894	4.1004972	14402	symp142	symp62	all	0.00141413711872889	0.0667236847324515
600	0.10490096	0.00045590007	3.5159223	0.046426568	0.1626589	1	20	4	13.9125	1.0133992	1.9088961	101.39769	0.07005544	2.5979767	1113	symp13	symp8	F, 1-4	0.00192484231419013	0.157962132350356
601	0.0044195843	0.88291126	0.14731355	-0.054355104	0.06316375	12	192	67	1.0382463	0.084310353	0.88010395	1.2248045	0.86784357	0.44517678	1113	symp14	symp1	F, 1-4	0.560768059815919	0.670493111437993
602	-0.03274231	0.27509567	1.0919412	-0.091327175	0.026068415	1	192	15	0.38645834	1.0012465	0.05430308	2.7503054	0.48979902	-0.94954759	1113	symp14	symp7	F, 1-4	0.297272050784196	0.50102414728166
603	0.012318077	0.68143541	0.41061318	-0.046476133	0.071027234	1	192	4	1.4492188	1.0022013	0.20325579	10.332965	0.53165203	0.37020966	1113	symp14	symp8	F, 1-4	0.49764424666072	0.519699099744898
604	-0.0062431674	0.83518964	0.20809923	-0.064979903	0.052536678	1	192	7	0.828125	1.0016433	0.11627327	5.898097	1	-0.18828176	1113	symp14	symp10	F, 1-4	0.54781628216842	0.670493111437993
605	0.045646437	0.12802842	1.5230594	-0.013149404	0.10412771	6	192	20	1.7390625	0.16782637	1.2515796	2.4164169	0.13586399	3.2971349	1113	symp14	symp13	F, 1-4	0.177178651037124	0.24107819217042
606	-0.022541793	0.452483	0.7515465	-0.081194818	0.036266815	5	113	67	0.73504162	0.20103136	0.49566764	1.090017	0.67473549	-1.5312445	1113	symp15	symp1	F, 1-4	0.397697352527251	0.59407457577548
607	-0.02307805	0.44179878	0.76943481	-0.081727795	0.035730973	1	113	20	0.49247786	1.0013417	0.069187462	3.5054681	0.71233714	-0.70735663	1113	symp15	symp13	F, 1-4	0.392312183887614	0.611326867486819
608	0.0039898767	0.89422512	0.13299029	-0.054783538	0.062735736	20	113	192	1.0259956	0.050945371	0.92849571	1.1337337	0.89562237	0.50374418	1113	symp15	symp14	F, 1-4	0.56404674708559	0.670493111437993
609	0.051369447	0.086717136	1.7144929	-0.0074135028	0.10979859	1	12	20	4.6374998	1.0050659	0.64677691	33.251659	0.19642682	1.5264425	1113	symp16	symp13	F, 1-4	0.135231336931965	0.303655694811237
610	-0.0062890169	0.83399677	0.20962757	-0.065025561	0.052490953	1	12	113	0.82079649	1.0016367	0.11524579	5.8458261	1	-0.19715743	1113	symp16	symp15	F, 1-4	0.547393938616884	0.670493111437993
611	0.0685554	0.022181641	2.2904546	0.0098344488	0.12680516	1	8	20	6.9562502	1.0071493	0.96621197	50.081573	0.13543202	1.925872	1113	symp17	symp13	F, 1-4	0.0488981849326309	0.240656077529493
612	-0.010698769	0.72143787	0.35662821	-0.069415703	0.048092037	1	8	192	0.72460938	1.0015503	0.10175766	5.159894	1	-0.32162395	1113	symp17	symp14	F, 1-4	0.512152847413359	0.670493111437993
613	-0.010698769	0.72143787	0.35662821	-0.069415703	0.048092037	1	8	192	0.72460938	1.0015503	0.10175766	5.159894	1	-0.32162395	1113	symp21	symp14	F, 1-4	0.512152847413359	0.670493111437993
614	0.029523406	0.32508728	0.98449349	-0.029287973	0.088131085	1	4	113	2.4623895	1.0031117	0.34473935	17.588249	0.34874031	0.89833683	1113	symp23	symp15	F, 1-4	0.330743548605148	0.415381704710343
615	-0.14610445	9.8256101e-07	4.92273	-0.2031212	-0.088100247	26	736	67	0.58683485	0.039381098	0.54324287	0.63392484	3.3087542e-06	-13.534713	1113	symp26	symp1	F, 1-4	7.67393317971864e-06	3.42667831761212e-05
616	-0.064525187	0.031358663	2.1552234	-0.12282008	-0.0057865572	6	736	15	0.6048913	0.16765653	0.43547699	0.84021312	0.050261609	-2.9984307	1113	symp26	symp7	F, 1-4	0.0639460184253174	0.127006218039059
617	-0.015102953	0.61473787	0.50346404	-0.073798031	0.043696396	4	736	7	0.86413044	0.25109339	0.52825582	1.4135602	0.69452983	-0.58158267	1113	symp26	symp10	F, 1-4	0.473169329218779	0.604067025144667
618	-0.10325935	0.0005600499	3.4603035	-0.16104278	-0.044770431	6	736	20	0.45366848	0.16763388	0.32662225	0.63013184	0.0011870799	-4.7149692	1113	symp26	symp13	F, 1-4	0.00230895754166445	0.00651814441587277
619	-0.095292136	0.0014587027	3.1907659	-0.1531949	-0.036737274	108	736	192	0.85062838	0.010165616	0.8338477	0.86774683	0.0018844326	-15.914424	1113	symp26	symp14	F, 1-4	0.00525815242864085	0.00974855941873748
620	-0.13654932	4.8350125e-06	4.5944514	-0.19375525	-0.078417949	53	736	113	0.70927519	0.019779228	0.68230468	0.73731184	1.3356102e-05	-17.367294	1113	symp26	symp15	F, 1-4	3.29738183975844e-05	0.000122270222299816
621	0.0011891555	0.96838999	0.03963656	-0.057575438	0.059945539	8	736	12	1.0081521	0.1260125	0.78752089	1.2905954	1	0.064431101	1113	symp26	symp16	F, 1-4	0.583493093624923	0.670493111437993
622	-0.096413456	0.001280105	3.2286625	-0.15429987	-0.037867419	1	736	8	0.18902853	1.0010691	0.026570525	1.3447903	0.0027892168	-1.6640782	1113	symp26	symp17	F, 1-4	0.00468936665820646	0.0134802480687457
623	0.021462454	0.4744232	0.71554416	-0.037345216	0.080121979	1	736	1	1.5122283	1.0022579	0.21206947	10.783421	1	0.41265246	1113	symp26	symp18	F, 1-4	0.407416575040848	0.670493111437993
624	-0.073940538	0.013610393	2.4713264	-0.13212705	-0.015246212	2	736	8	0.37805706	0.50106913	0.141592	1.0094296	0.020986056	-1.9412694	1113	symp26	symp21	F, 1-4	0.0329668321755857	0.0671831045961079
625	-0.020465346	0.49519971	0.68228698	-0.079130761	0.038341332	2	736	4	0.75611413	0.50123894	0.28308976	2.0195313	0.60769343	-0.55774385	1113	symp26	symp23	F, 1-4	0.418526985777665	0.558269600226554
626	-0.052189484	0.081796326	1.7419363	-0.11061084	0.0065913014	1	4	736	0.37805706	1.0012389	0.053123362	2.6904762	0.11555795	-0.97150648	1113	symp28	symp26	F, 1-4	0.129347545304422	0.21983119020731
627	0.10866649	0.00028125438	3.6436119	0.05022664	0.16636477	1	5	15	14.84	1.0142326	2.0328329	108.33434	0.065708436	2.6594748	1113	symp31	symp7	F, 1-4	0.00125226759063161	0.151287762517002
628	0.0048882803	0.87059808	0.16293648	-0.05388777	0.063630573	1	5	192	1.159375	1.001941	0.16268764	8.2621536	1	0.1475946	1113	symp31	symp14	F, 1-4	0.557429518626133	0.670493111437993
629	-0.065472871	0.028949551	2.1870127	-0.12375733	-0.0067382264	1	5	736	0.30244565	1.001171	0.042504348	2.1520944	0.047603637	-1.1944549	1113	symp31	symp26	F, 1-4	0.0602270431969445	0.121665175518745
630	-0.0046407911	0.87709618	0.15468697	-0.063384078	0.054134544	1	86	15	0.8627907	1.0016745	0.12113313	6.1453691	1	-0.14733644	1113	symp34	symp7	F, 1-4	0.558789159453428	0.670493111437993
631	0.011515717	0.7011531	0.38386351	-0.047276843	0.070228763	2	86	20	1.294186	0.5014807	0.4843148	3.458324	0.66326469	0.5142411	1113	symp34	symp13	F, 1-4	0.50510143220736	0.588842615557648
632	-0.0074416301	0.80414248	0.2480488	-0.066173263	0.051341392	14	86	192	0.94367731	0.072388411	0.81885171	1.0875313	0.88276106	-0.80083239	1113	symp34	symp14	F, 1-4	0.537564843444275	0.670493111437993
633	-0.04157079	0.16577408	1.3868225	-0.10008688	0.017231876	5	86	113	0.5726487	0.20100218	0.38618177	0.84915072	0.19536643	-2.7735164	1113	symp34	symp15	F, 1-4	0.212366611859171	0.303172043973209
634	-0.1768162	2.8657934e-09	5.9879251	-0.23315434	-0.11929508	32	86	736	0.5626896	0.03216508	0.52831072	0.59930563	1.8226178e-08	-17.877375	1113	symp34	symp26	F, 1-4	3.28417232815608e-08	2.73118533244521e-07
635	0.030876735	0.30339187	1.029664	-0.027934518	0.089474969	1	86	5	2.588372	1.0032248	0.36229676	18.492216	0.33158109	0.94797206	1113	symp34	symp31	F, 1-4	0.317404042396968	0.402535645318293
636	-0.062817395	0.03613482	2.0979519	-0.12113085	-0.004071855	3	142	67	0.3509565	0.33433771	0.18224652	0.67584527	0.036265332	-3.1318424	1113	symp35	symp1	F, 1-4	0.0716781136257421	0.101012231555236
637	0.025370307	0.39778686	0.84590685	-0.033440117	0.084005646	3	142	15	1.5676056	0.3347021	0.81345332	3.0209322	0.42477912	1.3431329	1113	symp35	symp7	F, 1-4	0.372514888462816	0.46307185576415
638	-0.011183803	0.70936984	0.37279812	-0.069898441	0.047608055	2	142	20	0.78380281	0.5012514	0.29344925	2.0935369	1	-0.48597929	1113	symp35	symp13	F, 1-4	0.507928253714834	0.670493111437993
639	0.096255325	0.0013040075	3.2233174	0.037708033	0.15414405	38	142	192	1.5512764	0.027251748	1.4705914	1.6363882	0.0027197548	16.111923	1113	symp35	symp14	F, 1-4	0.00475118618164024	0.0132399622889851
640	0.049782675	0.096915349	1.6613996	-0.0090042343	0.10822666	20	142	113	1.3872616	0.050961602	1.2553909	1.5329845	0.10219521	6.4231057	1113	symp35	symp15	F, 1-4	0.146876288915237	0.202825747613762
641	0.067040145	0.025314221	2.2395983	0.0083123231	0.1253071	2	142	4	3.919014	0.50265986	1.4632015	10.496621	0.081521556	2.7172256	1113	symp35	symp23	F, 1-4	0.0541043814611948	0.175874123626594
642	-0.010818132	0.71846145	0.36060748	-0.069534503	0.047972932	92	142	736	0.97975349	0.011778413	0.9573943	1.0026349	0.70544153	-1.7365878	1113	symp35	symp26	F, 1-4	0.511189989896909	0.609307472035063
643	0.054851755	0.067359723	1.8310571	-0.0039214548	0.11324732	2	142	5	3.1352112	0.50230771	1.1713693	8.3915033	0.12470464	2.2748935	1113	symp35	symp31	F, 1-4	0.112921890420469	0.231325183359932
644	0.010366634	0.72974199	0.34555578	-0.048423432	0.069085121	12	142	86	1.0936784	0.084314503	0.92708522	1.2902075	0.73621756	1.0620551	1113	symp35	symp34	F, 1-4	0.515025735819632	0.616823996376698
645	0.021462454	0.4744232	0.71554416	-0.037345216	0.080121979	1	1	736	1.5122283	1.0022579	0.21206947	10.783421	1	0.41265246	1113	symp38	symp26	F, 1-4	0.407416575040848	0.670493111437993
646	0.092051208	0.002111681	3.0813024	0.033471681	0.15000042	1	5	20	11.13	1.0108993	1.5346181	80.721642	0.086826302	2.3836639	1113	symp41	symp13	F, 1-4	0.00721101158127577	0.182233848004093
647	0.0048882803	0.87059808	0.16293648	-0.05388777	0.063630573	1	5	192	1.159375	1.001941	0.16268764	8.2621536	1	0.1475946	1113	symp41	symp14	F, 1-4	0.557429518626133	0.670493111437993
648	-0.065472871	0.028949551	2.1870127	-0.12375733	-0.0067382264	1	5	736	0.30244565	1.001171	0.042504348	2.1520944	0.047603637	-1.1944549	1113	symp41	symp26	F, 1-4	0.0602270431969445	0.121665175518745
649	0.030876735	0.30339187	1.029664	-0.027934518	0.089474969	1	5	86	2.588372	1.0032248	0.36229676	18.492216	0.33158109	0.94797206	1113	symp41	symp34	F, 1-4	0.317404042396968	0.402535645318293
650	0.030366151	0.31146151	1.0126214	-0.028445177	0.088967972	2	2	736	1.5122283	0.50157863	0.56580269	4.0417523	0.55161691	0.82456511	1113	symp51	symp26	F, 1-4	0.321932522298076	0.530717735750338
651	0.047361858	0.11429463	1.5804231	-0.011430526	0.10582791	1	2	142	3.919014	1.0044204	0.54726404	28.064463	0.23898886	1.3598291	1113	symp51	symp35	F, 1-4	0.163831706398598	0.338727428033736
652	-0.0057995934	0.84674889	0.19331336	-0.064538173	0.052979033	1	20	67	0.83059704	1.0016456	0.11661985	5.915729	1	-0.18530561	1113	symp53	symp1	F, 1-4	0.551481041114134	0.670493111437993
653	-0.0080580916	0.78828865	0.26859835	-0.066787042	0.050726499	3	20	192	0.86953127	0.33449304	0.45139733	1.6749868	1	-0.41794893	1113	symp53	symp14	F, 1-4	0.53215288062461	0.670493111437993
654	-0.02307805	0.44179878	0.76943481	-0.081727795	0.035730973	1	20	113	0.49247786	1.0013417	0.069187462	3.5054681	0.71233714	-0.70735663	1113	symp53	symp15	F, 1-4	0.392312183887614	0.611326867486819
655	-0.017513772	0.55943787	0.58385277	-0.076195925	0.041289289	12	20	736	0.90733695	0.084300548	0.76914907	1.0703521	0.63465762	-1.1535084	1113	symp53	symp26	F, 1-4	0.449539313381149	0.573833335072982
656	0.10490096	0.00045590007	3.5159223	0.046426568	0.1626589	1	20	4	13.9125	1.0133992	1.9088961	101.39769	0.07005544	2.5979767	1113	symp53	symp28	F, 1-4	0.00192484231419013	0.157962132350356
657	0.036845744	0.21934533	1.2289646	-0.021962378	0.095399767	3	20	86	1.9412791	0.33481401	1.0071369	3.741859	0.19643383	1.9812405	1113	symp53	symp34	F, 1-4	0.256497025913916	0.303655694811237
658	0.069907874	0.019675676	2.3358607	0.011193285	0.12814206	6	20	142	2.3514085	0.16791806	1.6919726	3.2678552	0.032733891	5.0918555	1113	symp53	symp35	F, 1-4	0.0444081154039655	0.0937684560096924
659	-0.12323511	3.7489652e-05	4.1391821	-0.18068725	-0.064944826	10	430	67	0.3863242	0.10093399	0.31698242	0.47083491	2.3750956e-05	-9.4227762	1113	symp56	symp1	F, 1-4	0.000214295071657108	0.00020956372361336
660	-0.060734089	0.042787004	2.0281124	-0.11906973	-0.0019805874	2	430	15	0.34511629	0.50105435	0.12925859	0.92144942	0.058861736	-2.1232705	1113	symp56	symp7	F, 1-4	0.0811331630520459	0.142238997527374
661	-0.01644163	0.5837326	0.54810107	-0.075129621	0.042359866	2	430	7	0.73953485	0.50123149	0.27688649	1.9752203	0.71289366	-0.60198498	1113	symp56	symp10	F, 1-4	0.459925434476147	0.611326867486819
662	-0.065659665	0.028493971	2.1932788	-0.12394204	-0.0069258125	3	430	20	0.3882558	0.33434889	0.2016111	0.74768984	0.035103042	-2.8296516	1113	symp56	symp13	F, 1-4	0.0595146910464865	0.0983878365517241
663	0.082158111	0.0060975691	2.747756	0.023511039	0.14024164	91	430	192	1.2267805	0.011900404	1.1984973	1.2557312	0.0071196412	17.175323	1113	symp56	symp14	F, 1-4	0.0172604283161449	0.0288911775449785
664	-0.016231831	0.58854347	0.54110527	-0.074920945	0.042569343	41	430	113	0.93914384	0.025310105	0.89369172	0.98690766	0.61181998	-2.4806933	1113	symp56	symp15	F, 1-4	0.462330564287585	0.560136193814135
665	-0.0019822146	0.94733346	0.066070646	-0.06073571	0.056784969	3	430	8	0.97063953	0.33452332	0.50385547	1.8698637	1	-0.089082316	1113	symp56	symp17	F, 1-4	0.578165516876924	0.670493111437993
666	0.037794076	0.20770319	1.2606401	-0.021013161	0.096340694	1	430	1	2.588372	1.0032248	0.36229676	18.492216	0.38634321	0.94797206	1113	symp56	symp18	F, 1-4	0.247555978472823	0.438549032608483
667	-0.04566944	0.12783615	1.5238285	-0.10415051	0.013126358	1	430	8	0.3235465	1.0011899	0.045468081	2.3023262	0.16181195	-1.1270713	1113	symp56	symp21	F, 1-4	0.176995736093603	0.271183653978324
668	0.075690322	0.011538885	2.5301425	0.017005384	0.13385555	4	430	4	2.588372	0.25148067	1.5811098	4.2373214	0.022088204	3.7817185	1113	symp56	symp23	F, 1-4	0.0288956954852588	0.0697848757343481
669	-0.013055853	0.66349423	0.43521041	-0.07176137	0.045739807	281	430	736	0.98822361	0.0044611585	0.97962034	0.99690235	0.69643563	-2.6554329	1113	symp56	symp26	F, 1-4	0.489778715795883	0.60503794252507
670	-0.025708651	0.39152169	0.8571955	-0.084341809	0.033101924	1	430	5	0.51767445	1.0013644	0.072724059	3.6849813	0.65429205	-0.65751165	1113	symp56	symp31	F, 1-4	0.368839400025679	0.58495443490375
671	0.12974305	1.4122783e-05	4.3614168	0.071527801	0.18707739	52	430	86	1.5650622	0.020157091	1.5044354	1.6281322	2.5687346e-05	22.221737	1113	symp56	symp34	F, 1-4	8.82002328591798e-05	0.000225261637576672
672	0.1113885	0.0001964628	3.7360139	0.052974667	0.16904265	75	430	142	1.367098	0.01424899	1.3294458	1.4058164	0.00029652868	21.944727	1113	symp56	symp35	F, 1-4	0.00091430372135661	0.0019446972111341
673	0.0099038472	0.74136555	0.33012792	-0.048885174	0.068624482	1	430	2	1.294186	1.0020621	0.18156171	9.2250595	1	0.25735128	1113	symp56	symp51	F, 1-4	0.518905585895678	0.670493111437993
674	-0.010096686	0.73651481	0.33655652	-0.068816431	0.048692774	7	430	20	0.90593022	0.14387271	0.68332583	1.2010516	0.82007766	-0.68666941	1113	symp56	symp53	F, 1-4	0.516752483701165	0.661365188126185
675	-0.014458153	0.62992591	0.48196474	-0.073156573	0.044340089	1	2	736	0.75611413	1.0015786	0.10617601	5.3845363	1	-0.27912232	1113	symp58	symp26	F, 1-4	0.478940129470958	0.670493111437993
676	-0.0025726419	0.93168002	0.085750721	-0.061323941	0.056196425	5	30	192	0.96614581	0.20107289	0.65145737	1.4328456	1	-0.1712836	1113	symp62	symp14	F, 1-4	0.574217180972526	0.670493111437993
677	-0.033270948	0.26741564	1.1095905	-0.09185195	0.025539553	17	30	736	0.85692936	0.059768099	0.76220077	0.96343106	0.32778722	-2.5833147	1113	symp62	symp26	F, 1-4	0.292127370890253	0.401183445336374
678	-0.030389413	0.31109083	1.0133978	-0.088991076	0.02842191	2	30	142	0.5225352	0.50113404	0.19567785	1.3953702	0.41420448	-1.2951883	1113	symp62	symp35	F, 1-4	0.321898148855781	0.456328703225399
679	0.038850117	0.19527304	1.2959175	-0.019956009	0.097388364	15	30	430	1.294186	0.067643464	1.1334894	1.4776651	0.2535058	3.8123705	1113	symp62	symp56	F, 1-4	0.238199953729879	0.351017320027792
680	0.0087059904	0.77172035	0.29019618	-0.050080199	0.067432068	1	42	20	1.325	1.0020897	0.18587452	9.4452162	0.53980315	0.28082561	1113	symp68	symp13	F, 1-4	0.527200901897278	0.524286609884142
681	0.034377344	0.25182199	1.1465319	-0.024432581	0.092950158	10	42	192	1.3802084	0.10102329	1.1322749	1.6824316	0.29490954	3.1897047	1113	symp68	symp14	F, 1-4	0.280635431354339	0.38033861193583
682	0.10515475	0.00044151139	3.5245235	0.046682633	0.16290872	11	42	113	2.5796461	0.092019074	2.1539316	3.0895009	0.0020516112	10.298432	1113	symp68	symp15	F, 1-4	0.00187244395834369	0.0104521415069034
683	0.06689854	0.02562562	2.2348466	0.0081700888	0.12516709	1	42	4	6.625	1.0068517	0.92073882	47.668922	0.14279397	1.8779831	1113	symp68	symp23	F, 1-4	0.0546093446456359	0.248470557344245
684	-0.047556605	0.11281158	1.5869365	-0.10602091	0.011235362	23	42	736	0.828125	0.04440989	0.7590903	0.90343803	0.13415787	-4.246603	1113	symp68	symp26	F, 1-4	0.162535944368142	0.23958234799242
685	-0.004331206	0.88523632	0.14436767	-0.063075721	0.054443222	3	42	86	0.92441863	0.33450946	0.47987539	1.7807744	1	-0.23494186	1113	symp68	symp34	F, 1-4	0.561294424236525	0.670493111437993
686	-0.019199001	0.52227032	0.64005268	-0.077871718	0.039606251	4	42	142	0.74647886	0.25106695	0.4563573	1.2210404	0.64296734	-1.1645817	1113	symp68	symp35	F, 1-4	0.432145931174165	0.57912566890014
687	-0.0021924847	0.94175613	0.073079348	-0.060945205	0.056575377	16	42	430	0.98604649	0.06345465	0.8707304	1.1166346	1	-0.22144561	1113	symp68	symp56	F, 1-4	0.576703162265919	0.670493111437993
688	0.0252687	0.39968002	0.8425169	-0.033541676	0.083904691	2	42	30	1.7666667	0.50169295	0.66085315	4.7228513	0.31405702	1.1343483	1113	symp68	symp62	F, 1-4	0.373647076696865	0.391630665071702
689	0.029523406	0.32508728	0.98449349	-0.029287973	0.088131085	1	4	113	2.4623895	1.0031117	0.34473935	17.588249	0.34874031	0.89833683	1113	symp74	symp15	F, 1-4	0.330743548605148	0.415381704710343
690	0.01125879	0.70751047	0.37529805	-0.047533225	0.069973066	3	4	736	1.1341712	0.33457229	0.58868766	2.1851048	1	0.37630779	1113	symp74	symp26	F, 1-4	0.507300111269372	0.670493111437993
691	0.038850456	0.19526915	1.2959288	-0.01995567	0.0973887	1	4	86	3.235465	1.0038062	0.45235521	23.141624	0.27538946	1.1697204	1113	symp74	symp34	F, 1-4	0.238199953729879	0.366772227874112
692	0.044854548	0.13478577	1.4965831	-0.01394277	0.10334274	3	4	430	1.9412791	0.33481401	1.0071369	3.741859	0.16341132	1.9812405	1113	symp74	symp56	F, 1-4	0.183895395477185	0.272926177239199
693	0.023837548	0.42691645	0.79477102	-0.034972008	0.082482584	2	7	192	1.65625	0.5016433	0.61961007	4.4272423	0.34667274	1.0058063	1113	symp75	symp14	F, 1-4	0.386200757718549	0.41466352607152
694	0.086145706	0.0040264549	2.8820939	0.02752446	0.14417645	3	7	113	4.2212391	0.33549684	2.1870527	8.1474295	0.026314603	4.2925253	1113	symp75	symp15	F, 1-4	0.0124474032481333	0.0799364236091994
695	-0.039116647	0.19222376	1.3048217	-0.097652763	0.019689178	3	7	736	0.64809781	0.3344267	0.33648893	1.2482752	0.23575182	-1.2968869	1113	symp75	symp26	F, 1-4	0.235781223506576	0.336330503487207
696	0.01954159	0.51487261	0.65147811	-0.039264068	0.078212351	1	7	86	1.8488373	1.0025604	0.25912064	13.191535	0.43135926	0.6129874	1113	symp75	symp34	F, 1-4	0.428195712477984	0.467567299543308
697	0.0036422235	0.90339446	0.12140218	-0.055130146	0.062389441	1	7	142	1.1197183	1.0019053	0.15713385	7.9789877	1	0.11286211	1113	symp75	symp35	F, 1-4	0.567420826612191	0.670493111437993
698	0.006899613	0.81814879	0.22998108	-0.051881991	0.065633573	3	7	430	1.1093023	0.33456483	0.57578796	2.137161	1	0.31004837	1113	symp75	symp56	F, 1-4	0.542104176612932	0.670493111437993
699	0.0031788768	0.91563499	0.1059578	-0.055592079	0.061927881	1	15	67	1.1074626	1.0018944	0.15541734	7.8914852	0.60834861	0.10187854	1113	symp83	symp1	F, 1-4	0.570892713484088	0.558541213831146
700	0.0085052177	0.77684385	0.28350335	-0.050280482	0.067232192	3	15	192	1.159375	0.33457983	0.60176069	2.2336957	0.73228437	0.44199038	1113	symp83	symp14	F, 1-4	0.528795179447205	0.615175098296351
701	0.012308596	0.68166715	0.4102971	-0.046485595	0.071017802	2	15	113	1.3132744	0.50148922	0.49144983	3.5093908	0.6586557	0.54342842	1113	symp83	symp15	F, 1-4	0.497693372270924	0.586559512182041
702	-0.048061058	0.10904048	1.6038085	-0.1065208	0.010729815	7	15	736	0.70570654	0.143847	0.53232771	0.93555468	0.1662896	-2.4231009	1113	symp83	symp26	F, 1-4	0.158892297601228	0.275341964301994
703	-0.021341275	0.47692236	0.71150231	-0.080001526	0.03746628	1	15	142	0.5225352	1.0013688	0.073406287	3.7196138	0.70810127	-0.64817572	1113	symp83	symp35	F, 1-4	0.408403382869434	0.61008838193228
704	-0.044731002	0.13586441	1.4924527	-0.10322027	0.014066542	3	15	430	0.51767445	0.33438766	0.26879439	0.99699557	0.18364812	-1.9689984	1113	symp83	symp56	F, 1-4	0.185206874029251	0.292084651618053
705	0.10362954	0.00053479447	3.4728434	0.045143872	0.16140726	1	1	86	12.94186	1.0125272	1.7787552	94.162346	0.077268645	2.5287886	1113	symp87	symp34	F, 1-4	0.0022125443987028	0.169536426059462
706	0.037794076	0.20770319	1.2606401	-0.021013161	0.096340694	1	1	430	2.588372	1.0032248	0.36229676	18.492216	0.38634321	0.94797206	1113	symp87	symp56	F, 1-4	0.247555978472823	0.438549032608483
707	-0.014458153	0.62992591	0.48196474	-0.073156573	0.044340089	1	2	736	0.75611413	1.0015786	0.10617601	5.3845363	1	-0.27912232	1113	symp88	symp26	F, 1-4	0.478940129470958	0.670493111437993
708	0.047361858	0.11429463	1.5804231	-0.011430526	0.10582791	1	2	142	3.919014	1.0044204	0.54726404	28.064463	0.23898886	1.3598291	1113	symp88	symp35	F, 1-4	0.163831706398598	0.338727428033736
709	-0.051013496	0.088926099	1.7025816	-0.109446	0.007770366	2	6	736	0.50407606	0.50112575	0.18876839	1.3460554	0.18798739	-1.3669784	1113	symp94	symp26	F, 1-4	0.13767811567814	0.296437402853525
710	0.0086245667	0.77379698	0.28748187	-0.050161425	0.067351006	1	6	142	1.3063381	1.0020729	0.18326259	9.3118792	0.55996686	0.266675	1113	symp94	symp35	F, 1-4	0.527845353615842	0.534235609466614
711	-0.0080151055	0.7893914	0.26716542	-0.066744246	0.050769377	2	6	430	0.8627907	0.50128686	0.32299921	2.3046737	1	-0.29440856	1113	symp94	symp56	F, 1-4	0.53265211093135	0.670493111437993
712	-0.014458153	0.62992591	0.48196474	-0.073156573	0.044340089	1	2	736	0.75611413	1.0015786	0.10617601	5.3845363	1	-0.27912232	1113	symp103	symp26	F, 1-4	0.478940129470958	0.670493111437993
713	0.17902333	1.8049267e-09	6.0651293	0.12154131	0.23530857	1	2	15	37.099998	1.0342326	4.8867188	281.66345	0.026784502	3.4940081	1113	symp103	symp83	F, 1-4	2.12502785579423e-08	0.0812258629160325
714	0.065679044	0.028447058	2.193929	0.0069452748	0.1239612	1	1	192	5.796875	1.0061076	0.80682224	41.649521	0.17250673	1.7466511	1113	symp117	symp14	F, 1-4	0.0594429375010208	0.281481108258297
715	0.021462454	0.4744232	0.71554416	-0.037345216	0.080121979	1	1	736	1.5122283	1.0022579	0.21206947	10.783421	1	0.41265246	1113	symp117	symp26	F, 1-4	0.407416575040848	0.670493111437993
716	0.07841751	0.0088646775	2.62186	0.019747935	0.13654888	1	1	142	7.838028	1.0079415	1.0870003	56.517635	0.1275831	2.0427647	1113	symp117	symp35	F, 1-4	0.0235048050805845	0.232800769073783
717	0.037794076	0.20770319	1.2606401	-0.021013161	0.096340694	1	1	430	2.588372	1.0032248	0.36229676	18.492216	0.38634321	0.94797206	1113	symp117	symp56	F, 1-4	0.247555978472823	0.438549032608483
718	-0.062098097	0.038324539	2.0738356	-0.12041927	-0.0033497505	4	163	67	0.40765497	0.25099084	0.24925566	0.66671538	0.047517061	-3.5751667	1113	symp125	symp1	F, 1-4	0.0749536324089734	0.121628376345695
719	-0.026375568	0.37934881	0.87944758	-0.085004397	0.032435272	1	163	15	0.45521471	1.0013083	0.063956618	3.2400157	0.71079469	-0.78595781	1113	symp125	symp7	F, 1-4	0.362315577884597	0.610791351828217
720	0.039617792	0.18658528	1.3215646	-0.019187449	0.098149873	5	163	20	1.7070552	0.20120603	1.1507409	2.5323143	0.19724262	2.6578219	1113	symp125	symp13	F, 1-4	0.231358963333786	0.30417834780725
721	0.10681886	0.00035716136	3.5809391	0.048361849	0.16454662	44	163	192	1.5648006	0.023658505	1.4938964	1.6390702	0.00069921534	18.925896	1113	symp125	symp14	F, 1-4	0.00155369827526306	0.00409947690723834
722	0.02062289	0.49188504	0.68754154	-0.038183954	0.07928738	19	163	113	1.1481079	0.053585149	1.0336419	1.27525	0.48371482	2.5774922	1113	symp125	symp15	F, 1-4	0.416543743438202	0.496925309294995
723	-0.0051623997	0.86341095	0.17207368	-0.063903585	0.053614434	1	163	8	0.85352761	1.0016662	0.11983457	6.0792923	1	-0.15811396	1113	symp125	symp17	F, 1-4	0.556187954853101	0.670493111437993
724	-0.12772831	1.9203442e-05	4.2925572	-0.18509965	-0.069489285	84	163	736	0.77930784	0.012812377	0.75998133	0.79912579	3.3875061e-05	-19.461584	1113	symp125	symp26	F, 1-4	0.000116823601847432	0.000287087951651476
725	0.16564731	2.7210065e-08	5.5986462	0.10793736	0.22224467	30	163	86	2.3819375	0.034303948	2.2270515	2.5475955	7.4305376e-07	25.300709	1113	symp125	symp34	F, 1-4	2.72269848370724e-07	8.83857568180113e-06
726	0.0015535186	0.95871216	0.051781427	-0.057212275	0.060308583	21	163	142	1.0098073	0.048561532	0.91812563	1.1106441	1	0.20097247	1113	symp125	symp35	F, 1-4	0.58182333979891	0.670493111437993
727	-0.017772146	0.55365729	0.5924688	-0.076452874	0.041031275	2	163	20	0.68282211	0.50120604	0.25566566	1.8236552	0.75516659	-0.76120579	1113	symp125	symp53	F, 1-4	0.446334084559453	0.628089659947525
728	0.22977605	8.4150309e-15	7.8693752	0.17335609	0.28469276	107	163	430	1.6991154	0.010259341	1.6652904	1.7336276	6.9602337e-14	51.670742	1113	symp125	symp56	F, 1-4	1.84388178829465e-13	2.09769532514261e-12
729	0.0095164133	0.75114214	0.31721228	-0.04927171	0.068238825	5	163	30	1.1380368	0.20110378	0.76731431	1.6878712	0.79213911	0.64297491	1113	symp125	symp62	F, 1-4	0.521166886012292	0.645725825294262
730	-0.01534879	0.60898995	0.51166105	-0.074042581	0.04345097	5	163	42	0.81288344	0.20104535	0.54814446	1.2054843	0.82367122	-1.0304519	1113	symp125	symp68	F, 1-4	0.470508330100154	0.663177054900195
731	0.01758934	0.55774415	0.58637273	-0.041213829	0.076271079	1	163	4	1.7070552	1.0024331	0.23930918	12.176873	0.46971279	0.53347182	1113	symp125	symp74	F, 1-4	0.448940523572997	0.489458151653047
732	0.063481256	0.034209296	2.1202123	0.0047383583	0.12178753	3	163	7	2.9263804	0.33510903	1.5173305	5.6439266	0.068851158	3.2042296	1113	symp125	symp75	F, 1-4	0.0684322008446117	0.156641213509493
733	-0.026375568	0.37934881	0.87944758	-0.085004397	0.032435272	1	163	15	0.45521471	1.0013083	0.063956618	3.2400157	0.71079469	-0.78595781	1113	symp125	symp83	F, 1-4	0.362315577884597	0.610791351828217
734	0.0042094826	0.88844025	0.14031032	-0.054564584	0.062954485	1	163	6	1.1380368	1.0019218	0.1596994	8.1097851	1	0.12905666	1113	symp125	symp94	F, 1-4	0.562399871535176	0.670493111437993
735	0.036293481	0.226337	1.2105197	-0.022515107	0.09485177	1	24	15	3.0916667	1.003677	0.43235999	22.10751	0.28041884	1.1245751	1113	symp127	symp7	F, 1-4	0.261533134096748	0.370108402344755
736	-0.035038199	0.24281588	1.1685991	-0.093606047	0.023771314	2	24	192	0.48307291	0.50111628	0.18090639	1.2899458	0.40914142	-1.4519337	1113	symp127	symp14	F, 1-4	0.274018428158592	0.453283437233755
737	-0.0089428816	0.76568788	0.29809308	-0.067667894	0.049843881	2	24	113	0.82079649	0.50126803	0.30728936	2.1924183	1	-0.39396113	1113	symp127	symp15	F, 1-4	0.525436341401342	0.670493111437993
738	-0.037518177	0.2110431	1.2514244	-0.096066959	0.021289328	13	24	736	0.81912363	0.077878967	0.70316547	0.95420432	0.27462965	-2.5619271	1113	symp127	symp26	F, 1-4	0.250151411848768	0.366483386474853
739	0.049702737	0.097453438	1.6587251	-0.0090843644	0.10814746	4	24	86	2.1569767	0.25138378	1.3178418	3.5304303	0.10753713	3.0579045	1113	symp127	symp34	F, 1-4	0.147502844224894	0.209932802771246
740	-0.001149412	0.96944594	0.038311843	-0.059905939	0.057615049	3	24	142	0.97975349	0.33452603	0.50858378	1.8874313	1	-0.061143965	1113	symp127	symp35	F, 1-4	0.583831359140231	0.670493111437993
741	0.073046535	0.014790376	2.4412844	0.014347544	0.13124377	2	24	20	4.6374998	0.50298262	1.73036	12.428862	0.066855773	3.0501559	1113	symp127	symp53	F, 1-4	0.0352654812355233	0.153075334351752
742	0.047356468	0.11433589	1.5802429	-0.011435927	0.10582256	13	24	430	1.4020349	0.07791926	1.2034626	1.6333717	0.13810226	4.3368568	1113	symp127	symp56	F, 1-4	0.163834407170075	0.243313002849564
743	0.20200212	1.0332824e-11	6.8747907	0.14496222	0.25770381	1	24	1	46.375	1.0425659	6.009438	357.87717	0.021563342	3.6801131	1113	symp127	symp59	F, 1-4	1.58781326768001e-10	0.0684086553736979
744	0.043478746	0.1471761	1.4505908	-0.015320968	0.10197878	6	24	163	1.7070552	0.16782157	1.228556	2.3719208	0.14709347	3.186538	1113	symp127	symp125	F, 1-4	0.196108060392982	0.254138451574384
745	-0.012872077	0.6679458	0.42908332	-0.07157851	0.045923229	1	25	67	0.66447759	1.0014963	0.093323171	4.7311988	1	-0.4081434	1113	symp128	symp1	F, 1-4	0.491579569363431	0.670493111437993
746	0.034867845	0.24511552	1.1629106	-0.02394178	0.093436979	1	25	15	2.9679999	1.0035659	0.41515601	21.218588	0.29033044	1.0840228	1113	symp128	symp7	F, 1-4	0.275452695609572	0.376301315546304
747	0.070783377	0.018188423	2.3652606	0.012073018	0.12900737	2	25	20	4.4520001	0.50289929	1.661417	11.929759	0.071897559	2.9694881	1113	symp128	symp13	F, 1-4	0.0417279384253771	0.161044990032439
748	-0.05316285	0.076251663	1.7745159	-0.11157487	0.0056152623	1	25	192	0.231875	1.0011076	0.032590717	1.649734	0.10409892	-1.4599398	1113	symp128	symp14	F, 1-4	0.122938678589807	0.205284753077488
749	-0.010804462	0.71880209	0.36015174	-0.069520898	0.047986574	2	25	113	0.78796458	0.50125325	0.2950063	2.1046607	1	-0.47541258	1113	symp128	symp15	F, 1-4	0.511328855674195	0.670493111437993
750	0.042886619	0.15276906	1.4307989	-0.015914056	0.10139168	1	25	12	3.71	1.0042326	0.51826733	26.557915	0.23965821	1.3055062	1113	symp128	symp16	F, 1-4	0.200958027084577	0.339317529800841
751	-0.096495137	0.0012679177	3.2314234	-0.15438035	-0.037949745	9	25	736	0.54440218	0.11206474	0.43704727	0.67812741	0.0021875142	-5.4260335	1113	symp128	symp26	F, 1-4	0.00465192244019646	0.0110189411562297
752	0.0015505819	0.95879012	0.051683538	-0.057215203	0.060305659	2	25	86	1.0353489	0.50136441	0.38754016	2.7660286	1	0.069287747	1113	symp128	symp34	F, 1-4	0.58182333979891	0.670493111437993
753	0.051077366	0.088526428	1.7047189	-0.007706333	0.10950927	6	25	142	1.8811268	0.16784763	1.353765	2.6139233	0.11920822	3.7645507	1113	symp128	symp35	F, 1-4	0.137401330714071	0.224388158240216
754	0.02513917	0.40210128	0.83819532	-0.033671141	0.08377599	1	25	20	2.2260001	1.0028993	0.3117741	15.89316	0.36765996	0.79789293	1113	symp128	symp53	F, 1-4	0.374911441570968	0.42599444443263
755	-0.0082011539	0.78462172	0.27336732	-0.066929474	0.050583795	9	25	430	0.93181396	0.11210342	0.74800563	1.1607897	0.83860242	-0.62997282	1113	symp128	symp56	F, 1-4	0.530956725924468	0.670493111437993
756	0.13673408	4.6929226e-06	4.6007867	0.078605071	0.19393645	1	25	2	22.26	1.0208993	3.009665	164.63879	0.044438843	3.0392728	1113	symp128	symp58	F, 1-4	3.21903287290561e-05	0.116291366259662
757	0.0018010954	0.95213968	0.060033608	-0.056965504	0.060555257	1	25	42	1.0599999	1.0018517	0.14876902	7.5526476	1	0.058161214	1113	symp128	symp68	F, 1-4	0.579700551076024	0.670493111437993
758	0.064638577	0.031061647	2.1590266	0.0059004193	0.12293223	1	25	7	6.3600001	1.0066136	0.88432187	45.740814	0.14739655	1.8378735	1113	symp128	symp75	F, 1-4	0.0635933009359279	0.254580102952103
759	0.022958644	0.44416526	0.76545161	-0.035850294	0.081609115	5	25	163	1.3656442	0.20114468	0.92070341	2.0256078	0.39670035	1.5492642	1113	symp128	symp125	F, 1-4	0.393382221660682	0.445911122461538
760	0.019240366	0.52137423	0.64143223	-0.039564934	0.077912852	1	25	24	1.855	1.002566	0.25998157	13.23565	0.42363298	0.61630327	1113	symp128	symp127	F, 1-4	0.431781904639898	0.462198088659439
761	0.021462454	0.4744232	0.71554416	-0.037345216	0.080121979	1	1	736	1.5122283	1.0022579	0.21206947	10.783421	1	0.41265246	1113	symp132	symp26	F, 1-4	0.407416575040848	0.670493111437993
762	0.037794076	0.20770319	1.2606401	-0.021013161	0.096340694	1	1	430	2.588372	1.0032248	0.36229676	18.492216	0.38634321	0.94797206	1113	symp132	symp56	F, 1-4	0.247555978472823	0.438549032608483
763	0.4993251	0	19.209435	0.45388168	0.5421778	1	1	4	278.25	1.2508993	23.968906	3230.146	0.0035938905	4.499579	1113	symp132	symp74	F, 1-4	0	0.0167505128296465
764	0.0048882803	0.87059808	0.16293648	-0.05388777	0.063630573	1	5	192	1.159375	1.001941	0.16268764	8.2621536	1	0.1475946	1113	symp133	symp14	F, 1-4	0.557429518626133	0.670493111437993
765	-0.0086974092	0.7719391	0.28991011	-0.067423522	0.05008876	3	5	736	0.90733695	0.33450437	0.47101283	1.7478511	1	-0.29070291	1113	symp133	symp26	F, 1-4	0.527206693637874	0.670493111437993
766	0.014581304	0.62701279	0.48607084	-0.044217151	0.07327909	1	5	142	1.5676056	1.0023078	0.21981394	11.179397	0.49528289	0.44851434	1113	symp133	symp35	F, 1-4	0.477722904092951	0.504060431519059
767	0.0018841441	0.94993567	0.062801778	-0.056882724	0.060638003	2	5	430	1.0353489	0.50136441	0.38754016	2.7660286	1	0.069287747	1113	symp133	symp56	F, 1-4	0.579305461970964	0.670493111437993
768	0.17853531	2.0001958e-09	6.0480509	0.12104461	0.2348323	1	5	6	37.099998	1.0342326	4.8867188	281.66345	0.026712656	3.4940081	1113	symp133	symp94	F, 1-4	2.33748374147563e-08	0.0810538039262095
769	-0.085740462	0.0042031049	2.8684356	-0.14377667	-0.027116509	6	259	67	0.38483259	0.16762358	0.27706891	0.53451008	0.0026897579	-5.6969724	1113	symp135	symp1	F, 1-4	0.0128840987303611	0.0131177423738462
770	-0.045926951	0.12569886	1.5324389	-0.10440576	0.012868349	1	259	15	0.28648648	1.0011567	0.040262651	2.0384774	0.21428469	-1.2486197	1113	symp135	symp7	F, 1-4	0.174926585120526	0.31773215717566
771	0.0024581938	0.93471241	0.08193595	-0.056310512	0.061209925	1	259	4	1.0743244	1.0018646	0.15077561	7.6549034	1	0.071558505	1113	symp135	symp8	F, 1-4	0.575060300997841	0.670493111437993
772	-0.026475849	0.37753874	0.88279361	-0.085104018	0.032335028	3	259	20	0.64459461	0.33442566	0.33467078	1.2415252	0.59259856	-1.3130981	1113	symp135	symp13	F, 1-4	0.36176624651808	0.549686145346719
773	0.046827249	0.11844459	1.5625443	-0.011966249	0.10529808	53	259	192	1.1862332	0.019787313	1.1411079	1.2331427	0.13282162	8.6309252	1113	symp135	symp14	F, 1-4	0.168093338074875	0.238613215384615
774	-0.0020810277	0.94471216	0.069364272	-0.060834158	0.056686476	26	259	113	0.98875868	0.039394986	0.91528559	1.0681297	1	-0.28696522	1113	symp135	symp15	F, 1-4	0.577708096229635	0.670493111437993
775	0.054453608	0.069375195	1.8177265	-0.0043207887	0.11285308	1	259	1	4.2972975	1.0047603	0.59968913	30.793894	0.2327044	1.4510788	1113	symp135	symp18	F, 1-4	0.115087405601596	0.33410758580515
776	-0.021687709	0.46979675	0.72305751	-0.080345884	0.037120167	1	259	8	0.53716218	1.0013819	0.075459152	3.8238328	0.68942314	-0.62059766	1113	symp135	symp21	F, 1-4	0.405420114264278	0.601447817563477
777	0.037990268	0.20535156	1.2671938	-0.020816771	0.09653534	2	259	4	2.1486487	0.50186455	0.80347008	5.7459402	0.23267137	1.5239952	1113	symp135	symp23	F, 1-4	0.245743833939841	0.33410758580515
778	0.048204619	0.10798567	1.6086104	-0.010585936	0.10666306	182	259	736	1.0626469	0.0063990313	1.0494022	1.0760586	0.11572093	9.4956341	1113	symp135	symp26	F, 1-4	0.158085316696224	0.220063197943992
779	-0.005199214	0.86244655	0.1733008	-0.063940249	0.053577725	1	259	5	0.85945946	1.0016714	0.12066614	6.1216059	1	-0.15119889	1113	symp135	symp31	F, 1-4	0.556178106856214	0.670493111437993
780	0.087493882	0.0034861388	2.9275439	0.028881796	0.14550638	31	259	86	1.5490258	0.033202238	1.4514308	1.6531831	0.0050915638	13.180623	1113	symp135	symp34	F, 1-4	0.0111109023774673	0.0220632322239344
781	0.069825426	0.019821057	2.3330922	0.01111044	0.12806056	44	259	142	1.3315569	0.023653742	1.2712333	1.3947431	0.025183713	12.105859	1113	symp135	symp35	F, 1-4	0.044672332252307	0.0773773964499075
782	0.026838986	0.37102875	0.89491051	-0.031972006	0.085464776	1	259	2	2.1486487	1.0028298	0.30098125	15.338799	0.41141802	0.76268089	1113	symp135	symp51	F, 1-4	0.357940738942603	0.454408222240872
783	0.0055367746	0.85361356	0.18455274	-0.053241119	0.064276434	5	259	20	1.0743244	0.20109233	0.72437286	1.5933408	0.79346836	0.35651249	1113	symp135	symp53	F, 1-4	0.553071704713716	0.646213613509411
784	0.4844496	0	18.458115	0.438162	0.52817488	211	259	430	2.1086738	0.0056475955	2.0854609	2.1321449	0	132.1021	1113	symp135	symp56	F, 1-4	0	0
785	0.01337702	0.65574318	0.44591826	-0.045419253	0.072080933	8	259	30	1.1459459	0.12602799	0.89513171	1.4670378	0.66250819	1.080954	1113	symp135	symp62	F, 1-4	0.488063206065011	0.588450292608253
786	0.03600122	0.23010063	1.2007591	-0.0228076	0.094561748	13	259	42	1.3301158	0.077914283	1.1417407	1.5495709	0.26275009	3.6612802	1113	symp135	symp68	F, 1-4	0.264911884414963	0.357441890791832
787	0.037990268	0.20535156	1.2671938	-0.020816771	0.09653534	2	259	4	2.1486487	0.50186455	0.80347008	5.7459402	0.23267137	1.5239952	1113	symp135	symp74	F, 1-4	0.245743833939841	0.33410758580515
788	0.0099803247	0.73944056	0.33267742	-0.048808869	0.068700604	2	259	7	1.2277992	0.50145084	0.45949817	3.2807333	0.66715306	0.40925908	1113	symp135	symp75	F, 1-4	0.518171262556192	0.590792269654875
789	-0.045926951	0.12569886	1.5324389	-0.10440576	0.012868349	1	259	15	0.28648648	1.0011567	0.040262651	2.0384774	0.21428469	-1.2486197	1113	symp135	symp83	F, 1-4	0.174926585120526	0.31773215717566
790	0.054453608	0.069375195	1.8177265	-0.0043207887	0.11285308	1	259	1	4.2972975	1.0047603	0.59968913	30.793894	0.2327044	1.4510788	1113	symp135	symp87	F, 1-4	0.115087405601596	0.33410758580515
791	0.054453608	0.069375195	1.8177265	-0.0043207887	0.11285308	1	259	1	4.2972975	1.0047603	0.59968913	30.793894	0.2327044	1.4510788	1113	symp135	symp117	F, 1-4	0.115087405601596	0.33410758580515
792	0.10866739	0.00028122164	3.6436424	0.050227541	0.16636565	56	259	163	1.4763721	0.01878011	1.4230163	1.5317284	0.00059353636	20.744701	1113	symp135	symp125	F, 1-4	0.00125226759063161	0.00356961243070024
793	0.064630389	0.031083019	2.158752	0.0058921953	0.12292413	10	259	24	1.7905406	0.10106015	1.468791	2.1827717	0.046948675	5.7640676	1113	symp135	symp127	F, 1-4	0.0635933009359279	0.120507935020243
794	-0.011732164	0.69581348	0.39107949	-0.070444174	0.047060851	5	259	25	0.85945946	0.20105372	0.57954216	1.2745761	0.81450206	-0.75328934	1113	symp135	symp128	F, 1-4	0.502862162467092	0.658452423429313
795	-0.005199214	0.86244655	0.1733008	-0.063940249	0.053577725	1	259	5	0.85945946	1.0016714	0.12066614	6.1216059	1	-0.15119889	1113	symp135	symp133	F, 1-4	0.556178106856214	0.670493111437993
796	0.044199646	0.14057949	1.474689	-0.014598843	0.1026935	2	42	20	2.6500001	0.50208974	0.99050903	7.0897889	0.17234558	1.9410068	1113	symp138	symp13	F, 1-4	0.189721831515378	0.281440261192003
797	0.046856795	0.11821221	1.5635324	-0.011936643	0.10532736	11	42	192	1.5182291	0.091932379	1.2678939	1.8179911	0.14194545	4.5418668	1113	symp138	symp14	F, 1-4	0.167864218901484	0.247314954480726
798	0.10515475	0.00044151139	3.5245235	0.046682633	0.16290872	11	42	113	2.5796461	0.092019074	2.1539316	3.0895009	0.0020516112	10.298432	1113	symp138	symp15	F, 1-4	0.00187244395834369	0.0104521415069034
799	0.15143201	3.8618739e-07	5.1063695	0.09350346	0.20833874	1	42	1	26.5	1.0247087	3.5562816	197.4675	0.03773585	3.198123	1113	symp138	symp18	F, 1-4	3.24078407335272e-06	0.104010973324641
800	0.06689854	0.02562562	2.2348466	0.0081700888	0.12516709	1	42	4	6.625	1.0068517	0.92073882	47.668922	0.14279397	1.8779831	1113	symp138	symp23	F, 1-4	0.0546093446456359	0.248470557344245
801	0.0022556493	0.94008124	0.07518474	-0.056512412	0.061008133	28	42	736	1.0081521	0.036645915	0.93827999	1.0832276	1	0.22155605	1113	symp138	symp26	F, 1-4	0.576326587781149	0.670493111437993
802	0.048642773	0.10481618	1.6232662	-0.0101468	0.10709723	6	42	86	1.8488373	0.16784281	1.3305402	2.569031	0.1301555	3.6615028	1113	symp138	symp34	F, 1-4	0.154943137557511	0.235746493174797
803	0.079729185	0.007787521	2.6659937	0.021067312	0.13784397	11	42	142	2.0528169	0.091976047	1.7141887	2.4583392	0.015363522	7.8195682	1113	symp138	symp35	F, 1-4	0.021109896422983	0.053105274795797
804	0.0087059904	0.77172035	0.29019618	-0.050080199	0.067432068	1	42	20	1.325	1.0020897	0.18587452	9.4452162	0.53980315	0.28082561	1113	symp138	symp53	F, 1-4	0.527200901897278	0.524286609884142
805	0.11400921	0.0001380164	3.8250575	0.055621255	0.17162006	28	42	430	1.7255814	0.036668938	1.6059138	1.8541663	0.0002689751	14.878098	1113	symp138	symp56	F, 1-4	0.000679733099697094	0.00178768597330541
806	-0.003845237	0.89803833	0.1281691	-0.062591664	0.054927744	1	42	30	0.88333333	1.0016929	0.12401276	6.2919149	1	-0.12384299	1113	symp138	symp62	F, 1-4	0.565282967227323	0.670493111437993
807	0.010270775	0.73214465	0.34236011	-0.048519079	0.068989709	2	42	42	1.2619047	0.50146616	0.47224781	3.3719661	0.670008	0.46388432	1113	symp138	symp68	F, 1-4	0.515937704322696	0.592289099258527
808	0.017745202	0.5542587	0.59157032	-0.041058183	0.076426081	1	42	15	1.7666667	1.0024866	0.24764001	12.60342	0.44050848	0.56768292	1113	symp138	symp83	F, 1-4	0.446742821632935	0.471897663885476
809	0.037994545	0.20530052	1.2673366	-0.020812491	0.096539587	9	42	163	1.4631902	0.11215646	1.1744412	1.8229313	0.26175296	3.3936441	1113	symp138	symp125	F, 1-4	0.245743833939841	0.356808499650261
810	0.1653652	2.8746918e-08	5.5888424	0.10765067	0.2219689	6	42	24	6.625	0.16855802	4.7610903	9.2186079	0.00016283721	11.217802	1113	symp138	symp127	F, 1-4	2.87041082688827e-07	0.00115245250917394
811	0.0018010954	0.95213968	0.060033608	-0.056965504	0.060555257	1	42	25	1.0599999	1.0018517	0.14876902	7.5526476	1	0.058161214	1113	symp138	symp128	F, 1-4	0.579700551076024	0.670493111437993
812	0.10295086	0.00058193936	3.4498546	0.044459239	0.16073905	19	42	259	1.9440155	0.053622786	1.7500685	2.159456	0.0013056431	12.396887	1113	symp138	symp135	F, 1-4	0.00238879859963755	0.00706075913415012
813	-0.028509947	0.14935641	1.4422426	-0.067183807	0.010249455	1	43	214	0.27809173	1.0004996	0.039133221	1.9761982	0.25805485	-1.2791653	2559	symp13	symp1	F, 5-14	0.197931774088201	0.354238745748366
814	0.01792549	0.36471429	0.90658015	-0.020837061	0.056634232	1	43	25	2.380465	1.0013212	0.33444139	16.943518	0.34666944	0.86615157	2559	symp13	symp7	F, 5-14	0.354449958362758	0.41466352607152
815	-0.014865186	0.45225993	0.75176775	-0.0535824	0.023896657	27	367	214	0.87973976	0.037440699	0.81749302	0.94672614	0.540694	-3.4221892	2559	symp14	symp1	F, 5-14	0.397697352527251	0.524523571567673
816	-0.0066356761	0.73723608	0.33555222	-0.045372088	0.03212066	3	367	25	0.83673024	0.33383325	0.43493149	1.609719	1	-0.53395981	2559	symp14	symp7	F, 5-14	0.517003773911682	0.670493111437993
817	-0.015340464	0.43793336	0.77580929	-0.05405641	0.023421537	2	367	23	0.60632628	0.50050938	0.22733389	1.6171436	0.762775	-0.99965566	2559	symp14	symp10	F, 5-14	0.390635667514632	0.632131963238242
818	0.041923411	0.033950649	2.1217978	0.0031805001	0.080540657	11	367	43	1.7837273	0.091363385	1.4912771	2.1335289	0.045628164	6.3341031	2559	symp14	symp13	F, 5-14	0.0680874687077215	0.118192926396018
819	-0.025919953	0.18993181	1.3111293	-0.06460315	0.012841022	10	175	214	0.6833111	0.10041764	0.56123048	0.83194703	0.2557773	-3.792213	2559	symp15	symp1	F, 5-14	0.23381426343063	0.352191776806617
820	-0.011329595	0.56673706	0.57293802	-0.050055701	0.027430525	2	175	43	0.68013287	0.50052381	0.25499949	1.8140458	0.76588291	-0.77012736	2559	symp15	symp13	F, 5-14	0.453067940609128	0.633076616610169
821	0.0039856439	0.84029019	0.20154279	-0.034767803	0.042727124	26	175	367	1.0359517	0.03886804	0.95996273	1.1179559	0.82337403	0.90872997	2559	symp15	symp14	F, 5-14	0.54945645539824	0.663177054900195
822	-0.0098429453	0.61870289	0.49775022	-0.048572499	0.028916162	1	11	367	0.63388658	1.0006386	0.089176565	4.5058045	1	-0.45559433	2559	symp16	symp14	F, 5-14	0.474517808310166	0.670493111437993
823	-8.341753e-05	0.99663472	0.0042181564	-0.038831372	0.038664784	1	7	367	0.99610746	1.0007802	0.14009573	7.0825148	1	-0.0038971205	2559	symp17	symp14	F, 5-14	0.590944118293867	0.670493111437993
824	0.028453074	0.15017001	1.4393634	-0.010306367	0.067127146	1	2	367	3.486376	1.0017533	0.48940068	24.836126	0.26631084	1.2466769	2559	symp18	symp14	F, 5-14	0.198643328834114	0.359400626683176
825	0.047823705	0.015544469	2.4210613	0.0090924734	0.086411655	1	2	175	7.3114285	1.0032481	1.0233407	52.237724	0.13212043	1.9829978	2559	symp18	symp15	F, 5-14	0.0367652557265052	0.238163740389785
826	0.028200127	0.15382965	1.4265572	-0.01055949	0.06687513	1	16	43	3.7194767	1.0018444	0.52202904	26.501413	0.23810323	1.3111646	2559	symp21	symp13	F, 5-14	0.20207235403288	0.338455816318128
827	-0.018311966	0.3544645	0.92613256	-0.057019584	0.020450624	1	16	367	0.43579701	1.0005612	0.061318189	3.0972707	0.71665758	-0.83011287	2559	symp21	symp14	F, 5-14	0.34841979213959	0.612125172221474
828	-0.0018497444	0.92548525	0.093535788	-0.040594913	0.036900979	1	16	175	0.91392857	1.000748	0.12854593	6.497798	1	-0.089935578	2559	symp21	symp15	F, 5-14	0.572509121638299	0.670493111437993
829	-0.0077584656	0.69484526	0.39233249	-0.046492569	0.030998932	1	10	367	0.69727522	1.0006634	0.098089457	4.9566255	1	-0.36033607	2559	symp23	symp14	F, 5-14	0.502481400525049	0.670493111437993
830	-0.16958907	5.7521275e-18	8.7016191	-0.20697705	-0.13170648	80	1645	214	0.58154136	0.012893771	0.56702888	0.59642524	7.8494087e-17	-42.041481	2559	symp26	symp1	F, 5-14	1.72306844027333e-16	3.36872469377231e-15
831	-0.045910053	0.02020487	2.3239744	-0.084507801	-0.0071747378	2	1645	8	0.38890576	0.50046694	0.14582714	1.0371711	0.027902996	-1.8870741	2559	symp26	symp4	F, 5-14	0.0452927579464272	0.0836647823042544
832	-0.058628019	0.0030082571	2.969739	-0.097155392	-0.019925205	9	1645	25	0.56002432	0.11152636	0.45006344	0.69685119	0.0052156579	-5.1985474	2559	symp26	symp7	F, 5-14	0.00976536627818113	0.0225281792360956
833	-0.067272618	0.00066094869	3.4094841	-0.10574505	-0.028599091	7	1645	23	0.47345051	0.1432745	0.3575336	0.62694913	0.0014580607	-5.2187085	2559	symp26	symp10	F, 5-14	0.00266459224891444	0.00775216537455211
834	-0.023105944	0.2426313	1.1687053	-0.061798695	0.015656151	24	1645	43	0.86825478	0.042071734	0.79953039	0.94288635	0.26255676	-3.3578391	2559	symp26	symp13	F, 5-14	0.273883896605204	0.357400668366092
835	-0.12080409	8.7580904e-10	6.1537423	-0.1588088	-0.082441911	184	1645	367	0.77993095	0.0058273692	0.77107352	0.78889006	2.2032256e-09	-42.652164	2559	symp26	symp14	F, 5-14	1.06559195568525e-08	3.86256795736551e-08
836	-0.098530881	5.9123346e-07	5.006753	-0.13675684	-0.06001192	82	1645	175	0.72892052	0.012589526	0.71115416	0.74713075	1.1517553e-06	-25.115366	2559	symp26	symp15	F, 5-14	4.79978252896953e-06	1.30905173764668e-05
837	-0.00088658277	0.96424496	0.04483166	-0.0396333	0.037862796	7	1645	11	0.98994195	0.14330333	0.74752802	1.3109677	1	-0.070542328	2559	symp26	symp16	F, 5-14	0.582431205225263	0.670493111437993
838	-0.054647297	0.0056899358	2.7674737	-0.093198031	-0.015932955	1	1645	7	0.22223186	1.0004778	0.031273931	1.5791749	0.0099962456	-1.5033157	2559	symp26	symp17	F, 5-14	0.0163510210660296	0.0377914115110316
839	-0.065028667	0.00099671155	3.2952654	-0.10351591	-0.026346974	4	1645	16	0.38890576	0.25042892	0.23805372	0.63535112	0.0023769895	-3.7712026	2559	symp26	symp21	F, 5-14	0.00380740692573251	0.0118399576980216
840	-0.044813324	0.023391254	2.2683446	-0.083416559	-0.0060757957	3	1645	10	0.46668693	0.33378506	0.2426063	0.89773721	0.040883895	-2.2831957	2559	symp26	symp23	F, 5-14	0.0507608575333207	0.110380660342224
841	0.054203425	0.0060947197	2.7449284	0.015487876	0.092756689	1	11	25	9.3054543	1.0040272	1.3004459	66.585991	0.10255627	2.2216535	2559	symp28	symp7	F, 5-14	0.0172604283161449	0.203166522832633
842	-0.02581807	0.19167949	1.3059722	-0.064501621	0.012942958	5	11	1645	0.7071014	0.20044619	0.47737366	1.0473816	0.21530268	-1.7290485	2559	symp28	symp26	F, 5-14	0.23527172187377	0.318625122614324
843	-0.011794129	0.55093902	0.59643269	-0.05051912	0.026966274	2	4	1645	0.77781153	0.50054288	0.29161084	2.0746512	0.6202926	-0.50199693	2559	symp30	symp26	F, 5-14	0.444921027664057	0.565058791802187
844	-0.061449334	0.0018713125	3.1131787	-0.099959403	-0.022755437	3	13	1645	0.35898995	0.33377102	0.18662536	0.69054806	0.0029276211	-3.0693524	2559	symp31	symp26	F, 5-14	0.00647427782868265	0.0140604845061635
845	0.023924876	0.22633299	1.2101505	-0.014836957	0.06261491	1	104	8	3.0757213	1.0015929	0.43189076	21.903828	0.28278729	1.1217526	2559	symp34	symp4	F, 5-14	0.261533134096748	0.371733655110927
846	-0.00032238002	0.98699498	0.016301723	-0.039069969	0.038426179	1	104	25	0.98423076	1.0007756	0.13842662	6.9980054	1	-0.01588257	2559	symp34	symp7	F, 5-14	0.588762779276278	0.670493111437993
847	0.0013684707	0.94483644	0.069199234	-0.037381589	0.040114421	1	104	23	1.0698161	1.000809	0.15045385	7.6070266	0.61652422	0.067432173	2559	symp34	symp10	F, 5-14	0.577708096229635	0.562868501633764
848	-0.011510204	0.56056911	0.58207256	-0.050235879	0.027250029	1	104	43	0.57222718	1.0006145	0.080505989	4.0673242	1	-0.55787635	2559	symp34	symp13	F, 5-14	0.450013373494928	0.670493111437993
849	-0.05598557	0.0046119792	2.8354576	-0.094528586	-0.017274965	5	104	367	0.33522847	0.20041713	0.22633013	0.49652302	0.002483879	-5.453341	2559	symp34	symp14	F, 5-14	0.0139477485422217	0.0122698485238702
850	-0.032242224	0.10296413	1.6312338	-0.070901722	0.0065139919	3	104	175	0.42181319	0.33377922	0.21928127	0.81140703	0.11366406	-2.5861189	2559	symp34	symp15	F, 5-14	0.152909687862337	0.217539766305332
851	0.018829137	0.34103596	0.95229787	-0.019933484	0.057535239	1	104	10	2.460577	1.0013524	0.34567544	17.514809	0.34008536	0.89917976	2559	symp34	symp23	F, 5-14	0.340384469234994	0.409758719888062
852	-0.040700052	0.039520819	2.0597775	-0.079323031	-0.0019550554	57	104	1645	0.85260111	0.017940635	0.82314157	0.88311505	0.046746604	-8.8883953	2559	symp34	symp26	F, 5-14	0.0766597185877961	0.120392487276487
853	-0.047693141	0.015829369	2.4144363	-0.086281769	-0.0089616226	12	267	214	0.53743571	0.083741762	0.45608318	0.63329917	0.013808856	-7.4150119	2559	symp35	symp1	F, 5-14	0.0373476934452183	0.0488005278929766
854	0.057075903	0.0038743205	2.8908575	0.018368447	0.095612526	7	267	25	2.6835954	0.14339788	2.0260694	3.5545106	0.011457433	6.8840451	2559	symp35	symp7	F, 5-14	0.0120876276861684	0.0421858073713109
855	-0.018959379	0.33770621	0.95888722	-0.057665095	0.019803248	1	267	23	0.41670737	1.0005537	0.05863307	2.9615548	0.50365573	-0.87488657	2559	symp35	symp10	F, 5-14	0.338747705929621	0.50852250463157
856	0.015052028	0.4465965	0.76121891	-0.02370988	0.053768747	6	267	43	1.33734	0.1671447	0.96375221	1.8557448	0.44625425	1.7391071	2559	symp35	symp13	F, 5-14	0.394718017599745	0.475309417553183
857	-0.0083589507	0.67254966	0.42270005	-0.047091778	0.030398974	36	267	367	0.94014633	0.028178914	0.8896293	0.99353194	0.71303874	-2.1902807	2559	symp35	symp14	F, 5-14	0.493739415130826	0.611326867486819
858	0.0189458	0.33805236	0.95820028	-0.019816825	0.057651557	22	267	175	1.2048796	0.045866877	1.1012882	1.3182153	0.36856019	4.0634913	2559	symp35	symp15	F, 5-14	0.33890742420753	0.426394655856304
859	-0.0028862425	0.88397348	0.14594862	-0.041629665	0.035865847	1	267	11	0.87129724	1.0007315	0.12255374	6.1944981	1	-0.1376714	2559	symp35	symp16	F, 5-14	0.560842882462833	0.670493111437993
860	0.031074019	0.11605747	1.5720725	-0.0076833116	0.069738127	2	267	7	2.7383628	0.50092596	1.0258744	7.3095016	0.16036762	2.0109961	2559	symp35	symp17	F, 5-14	0.165949602365843	0.269598888963839
861	-0.010855786	0.58307087	0.54897457	-0.049583007	0.02790403	1	267	16	0.59901685	1.000625	0.084273271	4.2578292	1	-0.51214546	2559	symp35	symp21	F, 5-14	0.459722568864413	0.670493111437993
862	-0.0096984878	0.62386149	0.49044445	-0.048428368	0.029060511	168	267	1645	0.97881901	0.0063455882	0.96672052	0.99106896	0.63693327	-3.3737624	2559	symp35	symp26	F, 5-14	0.476549348378626	0.575139205388888
863	-0.0028862425	0.88397348	0.14594862	-0.041629665	0.035865847	1	267	11	0.87129724	1.0007315	0.12255374	6.1944981	1	-0.1376714	2559	symp35	symp28	F, 5-14	0.560842882462833	0.670493111437993
864	0.013911641	0.4817864	0.70353508	-0.024849832	0.052631348	13	267	104	1.1980337	0.07735002	1.0295024	1.3941538	0.5106039	2.3358965	2559	symp35	symp34	F, 5-14	0.411303519577669	0.511470268973833
865	0.047139391	0.017089328	2.3863404	0.008406667	0.085730873	1	8	43	7.4389534	1.0032979	1.041088	53.154037	0.12694535	2.000134	2559	symp38	symp13	F, 5-14	0.03974584026519	0.232224231655695
866	-0.002942306	0.8817361	0.14878359	-0.041685633	0.035809856	1	8	367	0.87159401	1.0007316	0.12259545	6.196609	1	-0.1373311	2559	symp38	symp14	F, 5-14	0.560537962956639	0.670493111437993
867	0.01256062	0.52535462	0.63520032	-0.026200211	0.05128374	1	8	175	1.8278571	1.0011052	0.25691193	13.004696	0.43305856	0.60247844	2559	symp38	symp15	F, 5-14	0.433402370403183	0.468191220451869
868	-0.060518835	0.0021931219	3.0658627	-0.099034682	-0.021821929	1	8	1645	0.19445288	1.0004669	0.027365271	1.3817486	0.0040273289	-1.6368011	2559	symp38	symp26	F, 5-14	0.00745683695716792	0.0183716586529304
869	0.0071431505	0.71796829	0.36121538	-0.031613678	0.04587853	1	5	367	1.3945504	1.0009359	0.19607417	9.9185467	0.53914231	0.33226112	2559	symp40	symp14	F, 5-14	0.511189989896909	0.524060723088073
870	-0.0095175933	0.63034737	0.48129591	-0.048247878	0.029241269	3	27	367	0.77475023	0.33382517	0.40272072	1.4904569	0.78780717	-0.7645157	2559	symp41	symp14	F, 5-14	0.479029712807313	0.643483132371405
871	0.0023270552	0.90633678	0.11767202	-0.036424309	0.04107143	2	27	175	1.0831746	0.50060254	0.40604761	2.889482	0.70702887	0.15960002	2559	symp41	symp15	F, 5-14	0.568239330595066	0.609832925963394
872	-0.05871718	0.0029643306	2.9742708	-0.097244009	-0.02001464	10	27	1645	0.57615668	0.10041344	0.47322422	0.70147836	0.004218637	-5.4910536	2559	symp41	symp26	F, 5-14	0.00967586378691035	0.0189768115962344
873	0.0022880693	0.9078989	0.11570062	-0.036463242	0.041032512	3	27	267	1.0649189	0.33386299	0.55351144	2.0488324	0.75627786	0.18839645	2559	symp41	symp35	F, 5-14	0.568674608982741	0.628916422694156
874	0.012032227	0.54292649	0.60847509	-0.026728313	0.050756641	1	4	367	1.743188	1.0010722	0.24502727	12.401495	0.46184126	0.55512047	2559	symp51	symp14	F, 5-14	0.441898394632574	0.484379419090157
875	-0.032437887	0.10089062	1.6411434	-0.071096607	0.0063181315	1	4	1645	0.38890576	1.0005429	0.054722391	2.7639089	0.13325675	-0.94390571	2559	symp51	symp26	F, 5-14	0.150776562761284	0.238769752402722
876	-0.02410809	0.22279613	1.2194231	-0.062797509	0.014653677	2	53	214	0.45124316	0.5004791	0.16919762	1.2034472	0.31564918	-1.5899743	2559	symp53	symp1	F, 5-14	0.25925588299255	0.392703257692308
877	-0.012533842	0.52623808	0.63384587	-0.051257025	0.026226975	6	53	367	0.78936815	0.16710901	0.56889689	1.0952812	0.69190538	-1.4153782	2559	symp53	symp14	F, 5-14	0.433647779776867	0.602959125895021
878	-0.0067885364	0.73141426	0.3432824	-0.045524642	0.031967953	3	53	175	0.8277089	0.33383209	0.43024319	1.5923599	1	-0.56643379	2559	symp53	symp15	F, 5-14	0.515830830156169	0.670493111437993
879	-0.074844465	0.00015089622	3.795289	-0.11326407	-0.036201369	21	53	1645	0.61637896	0.048021447	0.56101066	0.67721176	0.00024153807	-10.076608	2559	symp53	symp26	F, 5-14	0.000731744815382127	0.00162579529020365
880	-0.016035872	0.41744873	0.81098676	-0.054749932	0.022726329	1	53	104	0.4642598	1.0005723	0.06532158	3.2996316	0.72305846	-0.76687205	2559	symp53	symp34	F, 5-14	0.38127369781891	0.612184132193822
881	0.0042196284	0.83105153	0.21337496	-0.034534097	0.042960685	6	53	267	1.0850116	0.16712826	0.78193736	1.5055557	0.81934071	0.48819232	2559	symp53	symp35	F, 5-14	0.546445963262436	0.660969590692886
882	0.055701833	0.0048237219	2.8210425	0.016990427	0.094246499	1	53	5	9.6566038	1.0041645	1.3491565	69.117256	0.099428982	2.2582376	2559	symp53	symp40	F, 5-14	0.0144096769416273	0.199020705588041
883	-0.11974616	1.2286315e-09	6.0990644	-0.15776223	-0.081375659	28	806	214	0.41541246	0.036111012	0.38702694	0.44587982	1.5051839e-10	-24.327299	2559	symp56	symp1	F, 5-14	1.46106549558685e-08	3.05861087371795e-09
884	-0.022902308	0.24680904	1.1583999	-0.061595723	0.015859846	1	806	8	0.39686725	1.000546	0.055842299	2.8205073	0.44825903	-0.92364913	2559	symp56	symp4	F, 5-14	0.276350290812715	0.475835941483082
885	-0.0074771172	0.70538443	0.37810436	-0.046211809	0.031280022	7	806	25	0.88898265	0.1432977	0.67129868	1.1772555	0.83040386	-0.82121056	2559	symp56	symp7	F, 5-14	0.506556818002358	0.667685450059952
886	0.0013546265	0.94539362	0.068499178	-0.037395414	0.040100601	1	806	3	1.0583127	1.0008045	0.14883737	7.5251641	1	0.056630246	2559	symp56	symp8	F, 5-14	0.577708096229635	0.670493111437993
887	-0.055661201	0.0048547545	2.8189783	-0.094206102	-0.01694968	1	806	23	0.13804078	1.0004449	0.019427259	0.98085153	0.0027234363	-1.9793255	2559	symp56	symp10	F, 5-14	0.0144511117569304	0.0132458642556664
888	0.01607779	0.41623226	0.81310731	-0.022684421	0.054791734	16	806	43	1.1813723	0.062919781	1.0443075	1.3364267	0.41165519	2.6490347	2559	symp56	symp13	F, 5-14	0.380676873640545	0.454490999265439
889	0.00097736309	0.96058673	0.049422134	-0.037772145	0.039723936	116	806	367	1.0035226	0.0090150004	0.98594671	1.0214119	0.95167029	0.39006504	2559	symp56	symp14	F, 5-14	0.582051021800509	0.670493111437993
890	0.012934878	0.51308692	0.65412998	-0.025826145	0.051657066	59	806	175	1.0704076	0.017347172	1.0346251	1.1074278	0.50145042	3.9222279	2559	symp56	symp15	F, 5-14	0.42716099101184	0.507601415857765
891	-0.031693362	0.10896172	1.6034369	-0.070355043	0.0070633921	1	806	11	0.28863072	1.0005038	0.04061595	2.0511079	0.18987158	-1.2419816	2559	symp56	symp16	F, 5-14	0.158892297601228	0.298093157160524
892	-0.019405538	0.32645854	0.98146051	-0.058109924	0.019357096	1	806	7	0.45356256	1.0005682	0.063817002	3.2235768	0.44424507	-0.79017311	2559	symp56	symp17	F, 5-14	0.331426229320164	0.473892212579347
893	-0.03243966	0.100872	1.6412332	-0.071098372	0.0063163587	2	806	16	0.39686725	0.50046849	0.14881198	1.0584068	0.11330193	-1.8465768	2559	symp56	symp21	F, 5-14	0.150776562761284	0.217079027423077
894	-0.028986664	0.14266811	1.4663787	-0.067658752	0.0097723901	1	806	10	0.3174938	1.000515	0.044676557	2.2562687	0.18580849	-1.1467065	2559	symp56	symp23	F, 5-14	0.191720550487953	0.294205603930111
895	0.10162056	2.5846217e-07	5.1653652	0.063121028	0.13981809	576	806	1645	1.1117108	0.0021277957	1.107084	1.1163568	2.4785442e-07	49.769859	2559	symp56	symp26	F, 5-14	2.24868797537195e-06	3.15829841966015e-06
896	-0.031693362	0.10896172	1.6034369	-0.070355043	0.0070633921	1	806	11	0.28863072	1.0005038	0.04061595	2.0511079	0.18987158	-1.2419816	2559	symp56	symp28	F, 5-14	0.158892297601228	0.298093157160524
897	-0.0055339816	0.77962291	0.27983996	-0.044272568	0.033221222	1	806	4	0.79373449	1.0007011	0.11165065	5.6427293	1	-0.23084442	2559	symp56	symp30	F, 5-14	0.529322824271693	0.670493111437993
898	0.052164298	0.0083072521	2.6413772	0.013443391	0.090728991	45	806	104	1.3737712	0.022625083	1.3141822	1.4360623	0.0096857138	14.035736	2559	symp56	symp34	F, 5-14	0.0222889659307461	0.0369297293976273
899	0.074039519	0.00017773894	3.754245	0.035392981	0.11246495	111	806	267	1.319918	0.0094045857	1.2958108	1.3444737	0.00028013208	29.514284	2559	symp56	symp35	F, 5-14	0.000842070025825106	0.0018507399828723
900	0.029159036	0.14030716	1.475106	-0.0095998887	0.067830473	1	806	1	3.174938	1.0016316	0.44578883	22.612122	0.3149668	1.1534061	2559	symp56	symp39	F, 5-14	0.189559968968764	0.392475722501697
901	-0.037085693	0.060687382	1.8765953	-0.075724952	0.0016647775	4	806	27	0.47036117	0.25043687	0.28790903	0.7684359	0.063083313	-3.0117545	2559	symp56	symp41	F, 5-14	0.104599348832957	0.147909838912722
902	-0.0040951204	0.8359648	0.20707881	-0.042836402	0.034658458	16	806	53	0.95847183	0.062914342	0.84727734	1.0842593	0.88251257	-0.67417216	2559	symp56	symp53	F, 5-14	0.547970660136598	0.670493111437993
903	-0.0077584656	0.69484526	0.39233249	-0.046492569	0.030998932	1	10	367	0.69727522	1.0006634	0.098089457	4.9566255	1	-0.36033607	2559	symp58	symp14	F, 5-14	0.502481400525049	0.670493111437993
904	-0.057884943	0.0033980773	2.9319718	-0.096416764	-0.019179882	2	10	1645	0.31112462	0.50045174	0.11666518	0.82971221	0.005485605	-2.3330157	2559	symp58	symp26	F, 5-14	0.010903661103158	0.0234861619927558
905	-0.074924141	0.00014845739	3.7993524	-0.11334317	-0.036281396	4	229	214	0.20887238	0.25041133	0.12785761	0.34122077	1.6022501e-05	-6.2538376	2559	symp62	symp1	F, 5-14	0.000722880762112779	0.000145687123684485
906	-0.017220346	0.38388681	0.87090677	-0.055931106	0.021542106	1	229	25	0.44698691	1.0005656	0.062892109	3.176826	0.72068912	-0.80477083	2559	symp62	symp7	F, 5-14	0.365062026814442	0.612184132193822
907	-0.015350213	0.43764222	0.77630246	-0.054066133	0.02341179	1	229	23	0.48585531	1.0005808	0.06835895	3.4531746	0.71584547	-0.72142541	2559	symp62	symp10	F, 5-14	0.39044955764852	0.611968196600532
908	-0.030333541	0.12501176	1.5345759	-0.06900052	0.0084244395	1	229	43	0.2598761	1.0004925	0.036570419	1.8467271	0.17481346	-1.346887	2559	symp62	symp13	F, 5-14	0.174483430280621	0.283582393998744
909	0.027957952	0.15739658	1.4142966	-0.010801829	0.066633843	40	229	367	1.217948	0.025402829	1.1587918	1.2801241	0.16629486	7.7616329	2559	symp62	symp14	F, 5-14	0.205276594547209	0.275341964301994
910	-0.041548438	0.035581924	2.1027868	-0.08016745	-0.0028048737	8	229	175	0.51084214	0.12541588	0.39951271	0.65319508	0.038333688	-5.3557377	2559	symp62	symp15	F, 5-14	0.0708188203706454	0.105243343087946
911	-0.22058716	1.4263333e-29	11.436087	-0.25713742	-0.18340673	70	229	1645	0.47551799	0.0146793	0.4620316	0.48939803	1.765838e-27	-50.639378	2559	symp62	symp26	F, 5-14	9.92757598710123e-28	1.89460834030769e-25
912	-0.050659049	0.010375393	2.5649588	-0.089231968	-0.011934397	2	229	104	0.21489754	0.50043291	0.080585025	0.57307118	0.0073239277	-3.0725274	2559	symp62	symp34	F, 5-14	0.026657355371155	0.0295745893648203
913	-0.05773994	0.0034793047	2.9246025	-0.096272625	-0.019034447	11	229	267	0.46037978	0.09131638	0.38493389	0.55061281	0.0021093718	-8.4946814	2559	symp62	symp35	F, 5-14	0.0110965934211164	0.0106956223158354
914	-0.016753698	0.39690745	0.84729964	-0.055465769	0.022008669	3	229	53	0.6325286	0.33380666	0.32880485	1.2168083	0.62363124	-1.372141	2559	symp62	symp53	F, 5-14	0.372142861225482	0.567040973632334
915	-0.11826523	1.9637505e-09	6.0225587	-0.15629706	-0.07988321	32	229	806	0.44365945	0.031646349	0.41697675	0.47204962	2.298351e-10	-25.680626	2559	symp62	symp56	F, 5-14	2.30057319066208e-08	4.54973030769231e-09
916	-0.034326769	0.08253973	1.736818	-0.072977781	0.0044271988	2	72	214	0.33216512	0.50045586	0.12455392	0.88583046	0.08557944	-2.2022386	2559	symp68	symp1	F, 5-14	0.130218563510664	0.180535108309386
917	0.0088357832	0.65504676	0.44681463	-0.029922539	0.047567576	1	72	23	1.5452899	1.0009948	0.21724309	10.991929	0.4827792	0.43477899	2559	symp68	symp10	F, 5-14	0.487928519427431	0.496249228528896
918	0.014527386	0.4626013	0.73468077	-0.024234334	0.053245492	2	72	43	1.6531007	0.50071394	0.61955953	4.4107823	0.34255624	1.0038722	2559	symp68	symp13	F, 5-14	0.402684970590086	0.411390748869487
919	-0.0021973974	0.91153342	0.1111156	-0.040941991	0.036553793	10	72	367	0.96843779	0.10042877	0.79539895	1.1791211	1	-0.31934112	2559	symp68	symp14	F, 5-14	0.570011082201799	0.670493111437993
920	0.056888722	0.0039927997	2.8813462	0.018180719	0.095426448	11	72	175	2.2340477	0.091379389	1.8677069	2.6722441	0.0085665286	8.7964592	2559	symp68	symp15	F, 5-14	0.0123675957391968	0.0335691242661123
921	0.01648378	0.40455893	0.83364505	-0.022278529	0.055196602	1	72	16	2.2213542	1.001259	0.3121253	15.809082	0.36744839	0.79711342	2559	symp68	symp21	F, 5-14	0.376067663173907	0.425940297857986
922	-0.055649567	0.004863672	2.8183875	-0.094194531	-0.016938014	35	72	1645	0.75620568	0.028970802	0.71446258	0.80038762	0.005934367	-9.6456385	2559	symp68	symp26	F, 5-14	0.0144685566919311	0.0250279846746493
923	-0.011084135	0.57517153	0.56052351	-0.049810819	0.02767583	2	72	104	0.68349361	0.50052446	0.25625917	1.8230118	1	-0.76027852	2559	symp68	symp34	F, 5-14	0.456368938709372	0.670493111437993
924	0.0037700534	0.84882212	0.19064085	-0.034983136	0.042511921	8	72	267	1.0649189	0.12544295	0.83279347	1.3617448	0.84430546	0.50141203	2559	symp68	symp35	F, 5-14	0.552223395395897	0.670493111437993
925	0.045986	0.019998945	2.327827	0.0072508417	0.084583364	1	72	5	7.1083331	1.0031687	0.99506932	50.778774	0.13308144	1.9550728	2559	symp68	symp40	F, 5-14	0.0449235079154545	0.238613215384615
926	0.041629616	0.035223201	2.1069024	0.0028861943	0.080248252	4	72	53	2.68239	0.250653	1.641201	4.3841162	0.059892103	3.9365506	2559	symp68	symp53	F, 5-14	0.0702525663580191	0.143500713341121
927	0.062690638	0.0015093738	3.1763117	0.024000859	0.1011929	35	72	806	1.5433726	0.02897959	1.4581522	1.6335737	0.0027722011	14.975023	2559	symp68	symp56	F, 5-14	0.00542428054421894	0.0134100925791774
928	-0.028505282	0.14942299	1.4420066	-0.067179158	0.010254121	3	72	229	0.46561137	0.33378491	0.24204722	0.89566791	0.20589192	-2.2901094	2559	symp68	symp62	F, 5-14	0.197931774088201	0.310818360346391
929	0.0071431505	0.71796829	0.36121538	-0.031613678	0.04587853	1	5	367	1.3945504	1.0009359	0.19607417	9.9185467	0.53914231	0.33226112	2559	symp73	symp14	F, 5-14	0.511189989896909	0.524060723088073
930	-0.04089075	0.03860461	2.0694447	-0.079512842	-0.0021460713	1	5	1645	0.31112462	1.0005125	0.043780521	2.2109952	0.057940926	-1.1669637	2559	symp73	symp26	F, 5-14	0.0753767945588178	0.140456747861935
931	-0.01078093	0.58567131	0.54518867	-0.049508326	0.027978837	1	20	214	0.59789717	1.0006245	0.084115818	4.249867	1	-0.51401544	2559	symp74	symp1	F, 5-14	0.460762613925172	0.670493111437993
932	0.091972373	3.1594436e-06	4.6705432	0.053414654	0.13025625	3	20	43	8.9267445	0.33488706	4.6305385	17.208963	0.0041293814	6.5366864	2559	symp74	symp13	F, 5-14	2.24864072956073e-05	0.0186941291032782
933	0.0016673633	0.93281394	0.084313326	-0.037083112	0.040412832	3	20	367	1.0459129	0.33386052	0.54363537	2.0122561	1	0.13445736	2559	symp74	symp14	F, 5-14	0.574227186827548	0.670493111437993
934	-0.0064650388	0.74375284	0.32692307	-0.045201793	0.032291129	1	20	175	0.73114288	1.0006766	0.10285114	5.1975107	1	-0.31293467	2559	symp74	symp15	F, 5-14	0.519517583094934	0.670493111437993
935	-0.035716653	0.070843995	1.8072295	-0.074361816	0.0030356271	9	20	1645	0.70003039	0.11153243	0.5625726	0.87107432	0.098515801	-3.1975589	2559	symp74	symp26	F, 5-14	0.116666828195635	0.198041695246851
936	0.0042067505	0.83155942	0.21272373	-0.03454696	0.042947829	1	20	104	1.2302885	1.0008717	0.17300066	8.749156	0.56523848	0.20706816	2559	symp74	symp34	F, 5-14	0.546573552418254	0.536403156869736
937	0.013257127	0.50264472	0.67042923	-0.025504053	0.051978506	3	20	267	1.4376404	0.33391154	0.74716938	2.766187	0.45725858	1.0871239	2559	symp74	symp35	F, 5-14	0.421806367921759	0.482877246656572
938	-0.021966852	0.26664644	1.1110612	-0.060663298	0.016795522	4	20	806	0.63498759	0.25045297	0.38866493	1.0374212	0.3387689	-1.8133138	2559	symp74	symp56	F, 5-14	0.291527356769133	0.40896521564068
939	-0.012277905	0.53472012	0.62090099	-0.05100172	0.026482772	1	20	229	0.55873364	1.0006093	0.078608409	3.9713724	1	-0.58172798	2559	symp74	symp62	F, 5-14	0.437778740345301	0.670493111437993
940	0.0017285403	0.93035495	0.087406859	-0.037022017	0.040473908	1	11	214	1.0870858	1.0008157	0.15288056	7.7299271	1	0.083432488	2559	symp75	symp1	F, 5-14	0.573647964779917	0.670493111437993
941	-0.0098429453	0.61870289	0.49775022	-0.048572499	0.028916162	1	11	367	0.63388658	1.0006386	0.089176565	4.5058045	1	-0.45559433	2559	symp75	symp14	F, 5-14	0.474517808310166	0.670493111437993
942	-0.038283814	0.052817505	1.9373096	-0.07691779	0.00046495549	4	11	1645	0.5656811	0.2504462	0.34624824	0.92417836	0.063059643	-2.2748389	2559	symp75	symp26	F, 5-14	0.0949419470693242	0.147909838912722
943	0.016726997	0.39766043	0.84594882	-0.022035364	0.055439144	1	11	104	2.2368882	1.001265	0.31430423	15.919825	0.36701009	0.80406845	2559	symp75	symp34	F, 5-14	0.372514888462816	0.425701183810395
944	0.032386381	0.10143322	1.6385348	-0.0063696913	0.071045302	1	11	53	4.3893652	1.0021062	0.61573201	31.290445	0.20599976	1.4760758	2559	symp75	symp53	F, 5-14	0.151348508250881	0.310818360346391
945	-0.018834108	0.34090853	0.95254928	-0.057540193	0.019928515	2	11	806	0.57726145	0.50050372	0.21643883	1.5396072	0.51914614	-1.097814	2559	symp75	symp56	F, 5-14	0.340384469234994	0.514927698673642
946	0.00032709073	0.98680496	0.016539928	-0.038421474	0.039074674	1	11	229	1.0158793	1.0007879	0.14287435	7.2232056	1	0.015742157	2559	symp75	symp62	F, 5-14	0.588762779276278	0.670493111437993
947	0.014738045	0.45613679	0.74533653	-0.024023753	0.053455595	1	1	1645	1.5556231	1.0009989	0.21869406	11.065519	1	0.44143525	2559	symp80	symp26	F, 5-14	0.399333875607395	0.670493111437993
948	0.063068129	0.0014128212	3.1955142	0.02437963	0.101568	1	1	229	11.174672	1.0047578	1.5594367	80.075905	0.089488082	2.4022207	2559	symp80	symp62	F, 5-14	0.00510832673502615	0.186202956483431
949	-0.0047043376	0.81198865	0.23788588	-0.043444496	0.034049947	1	15	214	0.79719627	1.0007025	0.11213731	5.6673546	1	-0.22649528	2559	symp83	symp1	F, 5-14	0.539760470928328	0.670493111437993
950	0.019758135	0.31774372	0.99930048	-0.019004494	0.058461457	2	15	175	1.9497143	0.50077188	0.73064321	5.2027936	0.27387163	1.3333074	2559	symp83	symp15	F, 5-14	0.325511331228199	0.366131925338803
951	-0.0068634357	0.72856724	0.34707007	-0.045599386	0.031893123	9	15	1645	0.93337387	0.11154257	0.7500819	1.1614555	0.78909743	-0.61814475	2559	symp83	symp26	F, 5-14	0.51474338302157	0.64413108342619
952	0.0072832974	0.71267802	0.36830273	-0.031473663	0.046018388	2	15	267	1.2779026	0.50064063	0.47900921	3.4091935	0.66493464	0.48981276	2559	symp83	symp35	F, 5-14	0.509035846317756	0.589314158187294
953	-0.030025808	0.12888774	1.5189936	-0.068693966	0.0087324297	2	15	806	0.42332506	0.50047362	0.15873116	1.1289787	0.16737936	-1.7176028	2559	symp83	symp56	F, 5-14	0.177951603733215	0.276369926045884
954	-0.0061390931	0.75625163	0.31044006	-0.044876497	0.032616746	1	15	229	0.74497819	1.000682	0.10479626	5.2959185	1	-0.29419971	2559	symp83	symp62	F, 5-14	0.523188932101574	0.670493111437993
955	0.04025447	0.041733742	2.0371904	0.0015087443	0.078879513	2	4	367	3.486376	0.50107211	1.3057289	9.3088369	0.10093809	2.4923813	2559	symp88	symp14	F, 5-14	0.0795823319262781	0.201149342684878
956	0.0088496301	0.65454125	0.44751489	-0.029908704	0.047581393	3	4	1645	1.1667173	0.33387625	0.60640734	2.2447441	1	0.46183011	2559	symp88	symp26	F, 5-14	0.487769620210317	0.670493111437993
957	0.018853381	0.34041455	0.95352441	-0.019909242	0.057559412	1	4	267	2.3960674	1.0013273	0.33662942	17.054775	0.35663331	0.87267053	2559	symp88	symp35	F, 5-14	0.340307717854734	0.419929881802526
958	-0.0055339816	0.77962291	0.27983996	-0.044272568	0.033221222	1	4	806	0.79373449	1.0007011	0.11165065	5.6427293	1	-0.23084442	2559	symp88	symp56	F, 5-14	0.529322824271693	0.670493111437993
959	0.20264538	4.0252064e-25	10.464235	0.16519442	0.23951277	1	3	8	106.625	1.0420576	13.830622	822.00861	0.0093530184	4.4808636	2559	symp89	symp38	F, 5-14	2.16489378361102e-23	0.0360714208491954
960	0.0013546265	0.94539362	0.068499178	-0.037395414	0.040100601	1	3	806	1.0583127	1.0008045	0.14883737	7.5251641	1	0.056630246	2559	symp89	symp56	F, 5-14	0.577708096229635	0.670493111437993
961	0.063230567	0.001373052	3.2037778	0.024542622	0.10172941	1	3	72	11.847222	1.0050206	1.6524402	84.939034	0.082086518	2.4597442	2559	symp89	symp68	F, 5-14	0.00498739402158209	0.176568804062674
962	-8.341753e-05	0.99663472	0.0042181564	-0.038831372	0.038664784	1	7	367	0.99610746	1.0007802	0.14009573	7.0825148	1	-0.0038971205	2559	symp98	symp14	F, 5-14	0.590944118293867	0.670493111437993
963	0.04509443	0.022535553	2.2826025	0.0063574594	0.083696261	2	7	175	4.177959	0.50120723	1.5643286	11.158361	0.07776396	2.8527577	2559	symp98	symp15	F, 5-14	0.0493906289239514	0.170205522719141
964	-0.0078041414	0.69313973	0.39464238	-0.046538148	0.030953297	4	7	1645	0.88892746	0.25047776	0.54407072	1.4523702	0.70562679	-0.47006014	2559	symp98	symp26	F, 5-14	0.502099603566151	0.609307472035063
965	-0.019405538	0.32645854	0.98146051	-0.058109924	0.019357096	1	7	806	0.45356256	1.0005682	0.063817002	3.2235768	0.44424507	-0.79017311	2559	symp98	symp56	F, 5-14	0.331426229320164	0.473892212579347
966	0.036334429	0.066100359	1.8385293	-0.0024170533	0.074976951	1	7	72	5.0773811	1.002375	0.71187031	36.214176	0.18128049	1.6209457	2559	symp98	symp68	F, 5-14	0.111589942654519	0.289667344160902
967	-0.079523191	5.6440691e-05	4.034008	-0.11790795	-0.040901143	2	208	214	0.11498023	0.50041342	0.043118406	0.30660811	2.6121129e-06	-4.3224163	2559	symp125	symp1	F, 5-14	0.000306693998859066	2.78588092439211e-05
968	0.0019776523	0.92034924	0.10000372	-0.036773246	0.040722609	2	208	23	1.0698161	0.50059998	0.40104195	2.853832	0.71027005	0.13481168	2559	symp125	symp10	F, 5-14	0.571277907568617	0.610791351828217
969	0.027868301	0.15873276	1.409758	-0.010891538	0.066544525	6	208	43	1.7166816	0.16716941	1.2370644	2.3822494	0.15666251	3.2326078	2559	symp125	symp13	F, 5-14	0.20639363269594	0.265623928994457
970	0.045571834	0.021144532	2.306818	0.0068358276	0.08417128	41	208	367	1.3744367	0.024794275	1.3092405	1.4428794	0.029552599	12.827315	2559	symp125	symp14	F, 5-14	0.0470502243126591	0.0873008409971196
971	0.0043947115	0.82415366	0.22222859	-0.034359217	0.043135446	15	208	175	1.054533	0.067085072	0.92460489	1.2027189	0.77500224	0.79150224	2559	symp125	symp15	F, 5-14	0.544102501087903	0.636398123345382
972	0.011801255	0.55069834	0.59679312	-0.026959153	0.050526228	1	208	7	1.7575549	1.0010778	0.24704401	12.503842	0.44797274	0.56331652	2559	symp125	symp17	F, 5-14	0.444921027664057	0.475835941483082
973	-0.028973935	0.14284366	1.4657342	-0.067646071	0.0097851288	124	208	1645	0.92739069	0.0084583694	0.91214275	0.94289351	0.15159962	-8.9119234	2559	symp125	symp26	F, 5-14	0.191847516075486	0.259790960421321
974	0.054654617	0.0056834682	2.7678454	0.015940296	0.09320531	16	208	104	1.8927515	0.062937155	1.6730943	2.141247	0.0097750407	10.137597	2559	symp125	symp34	F, 5-14	0.0163423577916806	0.0371383383317716
975	-0.0032849379	0.86808378	0.16610965	-0.042027667	0.035467654	21	208	267	0.96764261	0.048027985	0.88070959	1.0631566	1	-0.68486041	2559	symp125	symp35	F, 5-14	0.557165273057024	0.670493111437993
976	0.016990315	0.39027229	0.85926974	-0.021772096	0.055701725	6	208	53	1.3927794	0.16714831	1.0036974	1.9326885	0.43951175	1.98208	2559	symp125	symp53	F, 5-14	0.368095313923444	0.471373749653984
977	0.087699912	8.8782699e-06	4.4518561	0.049118746	0.12601975	94	208	806	1.4348277	0.011035193	1.4041271	1.4661996	1.6463737e-05	32.717579	2559	symp125	symp56	F, 5-14	5.77996280408399e-05	0.000149444360065079
978	-0.053171154	0.007138039	2.6925032	-0.091730244	-0.014452851	8	208	229	0.42979509	0.12541193	0.33613107	0.54955888	0.0049914625	-6.7333846	2559	symp125	symp62	F, 5-14	0.0196304003626255	0.0217171747925635
979	0.018573109	0.34764263	0.93934447	-0.020189499	0.057279963	8	208	72	1.3669872	0.1254577	1.0689876	1.7480594	0.37644094	2.4917495	2559	symp125	symp68	F, 5-14	0.345014077142476	0.430772367347073
980	0.038557906	0.051142275	1.9512004	-0.00019045771	0.07719066	4	208	20	2.460577	0.2506313	1.5055503	4.0214124	0.073242024	3.5925114	2559	symp125	symp74	F, 5-14	0.0927626612931186	0.162967768042625
981	0.024429182	0.21669328	1.235674	-0.014332465	0.063117512	1	208	4	3.0757213	1.0015929	0.43189076	21.903828	0.28773895	1.1217526	2559	symp125	symp88	F, 5-14	0.254809846452162	0.374966297831811
982	0.041008055	0.038050022	2.0753915	0.0022635746	0.079629607	1	53	8	6.0353775	1.0027494	0.84556478	43.07864	0.15435994	1.7927095	2559	symp127	symp4	F, 5-14	0.0745399493395701	0.263133685698223
983	0.013452821	0.49635869	0.68032753	-0.025308449	0.052173704	1	53	25	1.9313208	1.0011456	0.27143261	13.7419	0.40886629	0.65745091	2559	symp127	symp7	F, 5-14	0.418833393576728	0.453277617190456
984	0.045031339	0.0227252	2.2794025	0.0062942435	0.08363349	3	53	43	3.3685827	0.33416304	1.7498543	6.4847398	0.057873305	3.6344297	2559	symp127	symp13	F, 5-14	0.049679924179122	0.140395559408819
985	0.026609557	0.1784101	1.3460364	-0.012151051	0.065290317	11	53	367	1.4471749	0.091351435	1.2099324	1.7309357	0.16915084	4.0460596	2559	symp127	symp14	F, 5-14	0.223979977885817	0.27819512294015
986	-0.017659541	0.371874	0.89312553	-0.056369048	0.021102978	2	53	175	0.55180591	0.50049877	0.20689654	1.4717007	0.58009142	-1.1879327	2559	symp127	symp15	F, 5-14	0.358347244550703	0.543385255144995
987	0.032386381	0.10143322	1.6385348	-0.0063696913	0.071045302	1	53	11	4.3893652	1.0021062	0.61573201	31.290445	0.20599976	1.4760758	2559	symp127	symp16	F, 5-14	0.151348508250881	0.310818360346391
988	-0.04048574	0.040572431	2.0489135	-0.079109713	-0.0017403897	27	53	1645	0.79248726	0.037439436	0.73641592	0.85282785	0.043436784	-6.2121358	2559	symp127	symp26	F, 5-14	0.0781857233043587	0.114573670614174
989	0.081238277	3.8825714e-05	4.1215816	0.042624373	0.11960985	8	53	104	3.7140784	0.12557235	2.9037666	4.7505116	0.0010994772	10.4492	2559	symp127	symp34	F, 5-14	0.000219808399816295	0.00608696832007621
990	0.022171464	0.26221639	1.1214154	-0.016590867	0.060867254	8	53	267	1.4466822	0.12546159	1.1313008	1.849985	0.25486913	2.9433134	2559	symp127	symp35	F, 5-14	0.288483208088118	0.351783420522042
991	0.054977108	0.0054050381	2.7842264	0.016263673	0.093525954	26	53	806	1.5575167	0.038875878	1.4432478	1.6808329	0.0070036249	11.397626	2559	symp127	symp56	F, 5-14	0.0157185928949554	0.0285499649594342
992	-0.026366415	0.18241163	1.3337286	-0.065048039	0.012394327	2	53	229	0.42168576	0.50047332	0.15811659	1.124606	0.22872879	-1.7253565	2559	symp127	symp62	F, 5-14	0.22759451302402	0.331355211233343
993	0.12744306	9.7902922e-11	6.4973664	0.089135148	0.16537449	17	53	208	3.9462082	0.059305172	3.513164	4.432631	3.6093499e-07	23.14731	2559	symp127	symp125	F, 5-14	1.37498152891177e-09	4.50297069813954e-06
994	-0.0058351033	0.76796633	0.29506746	-0.044573102	0.03292042	4	55	214	0.86966866	0.25047588	0.53228527	1.4208989	1	-0.55751073	2559	symp128	symp1	F, 5-14	0.526367889915774	0.670493111437993
995	0.039969824	0.043201581	2.0227621	0.0012236396	0.078596175	1	55	8	5.8159089	1.0026636	0.81495398	41.505165	0.15975153	1.7559199	2559	symp128	symp4	F, 5-14	0.0817228391489648	0.26890665690425
996	0.040072646	0.042666405	2.0279739	0.0013266264	0.078698523	2	55	25	3.7221818	0.50111818	1.3939178	9.9393501	0.099366523	2.6227546	2559	symp128	symp7	F, 5-14	0.080936908617046	0.199017356592873
997	0.042989455	0.02965774	2.1758502	0.0042484552	0.081601605	2	55	23	4.0458498	0.50118142	1.5149403	10.804981	0.086084448	2.7887936	2559	symp128	symp10	F, 5-14	0.0615111043750183	0.181172991022724
998	0.043518107	0.027707811	2.2026577	0.0047780871	0.082127698	3	55	43	3.2460887	0.3341471	1.686276	6.2487354	0.063342869	3.5237501	2559	symp128	symp13	F, 5-14	0.0581291847697742	0.14830552022889
999	-0.0068258466	0.72999561	0.34516916	-0.045561876	0.031930678	7	55	367	0.88744116	0.14329761	0.67013484	1.1752141	0.84751588	-0.83332193	2559	symp128	symp14	F, 5-14	0.515030177026385	0.670493111437993
1000	-0.018802557	0.34171811	0.95095301	-0.057508737	0.019960064	2	55	175	0.53174025	0.50049484	0.19937456	1.4181734	0.58409387	-1.2619514	2559	symp128	symp15	F, 5-14	0.340777861139194	0.545420184693044
1001	0.033907559	0.086359575	1.7155827	-0.0048468891	0.072560303	1	55	10	4.6527271	1.0022091	0.65254426	33.174564	0.1955997	1.5340647	2559	symp128	symp23	F, 5-14	0.134806989575329	0.30335853132297
1002	-0.091977671	3.1553084e-06	4.6708145	-0.13026151	-0.053419981	19	55	1645	0.53739709	0.053033561	0.4843421	0.59626371	6.4319729e-06	-11.709907	2559	symp128	symp26	F, 5-14	2.24864072956073e-05	6.19480444753487e-05
1003	-0.0032103735	0.87105167	0.16233911	-0.041953232	0.035542127	2	55	104	0.89475524	0.50056577	0.33543941	2.3866813	1	-0.22215876	2559	symp128	symp34	F, 5-14	0.557429518626133	0.670493111437993
1004	0.10808115	4.2330161e-08	5.4975209	0.069624662	0.14621688	18	55	267	3.1366701	0.056014583	2.8105302	3.5006559	4.9549603e-06	20.408289	2559	symp128	symp35	F, 5-14	4.11388426922861e-07	4.91339302320489e-05
1005	0.054130673	0.0061634844	2.7412333	0.015414927	0.092684351	4	55	53	3.5114923	0.25073397	2.1481402	5.7401175	0.025655	5.0094571	2559	symp128	symp53	F, 5-14	0.0173949966518155	0.0785361545034885
1006	-0.0018747722	0.92448002	0.094801381	-0.040619899	0.036875986	17	55	806	0.98134446	0.059237018	0.87377155	1.102161	1	-0.31790507	2559	symp128	symp56	F, 5-14	0.572417966430934	0.670493111437993
1007	-0.018142382	0.35893947	0.91755301	-0.056850497	0.020620191	3	55	229	0.60952759	0.33380365	0.31685019	1.1725538	0.4772478	-1.4831206	2559	symp128	symp62	F, 5-14	0.351362857001373	0.492545380945334
1008	-0.0089214509	0.65192181	0.45114705	-0.047653057	0.029836942	1	55	72	0.6462121	1.0006435	0.090909697	4.5934606	1	-0.43634671	2559	symp128	symp68	F, 5-14	0.486366268564256	0.670493111437993
1009	0.017446585	0.37766939	0.88235205	-0.021315904	0.056156702	1	55	20	2.3263636	1.0013	0.32685402	16.557753	0.35349953	0.84321016	2559	symp128	symp74	F, 5-14	0.36176624651808	0.417430996498417
1010	0.072639152	0.00023541262	3.6828578	0.033986736	0.1110746	2	55	11	8.4595041	0.50204384	3.1622527	22.630453	0.022033542	4.2531958	2559	symp128	symp75	F, 5-14	0.00107134047429744	0.0696942679190856
1011	-0.0046394872	0.81453294	0.2346065	-0.043379769	0.034114726	4	55	208	0.89475524	0.25047836	0.54763699	1.4618934	1	-0.4439708	2559	symp128	symp125	F, 5-14	0.540641798604723	0.670493111437993
1012	-0.0026322252	0.89412189	0.13310362	-0.041376084	0.036119539	1	55	53	0.87787306	1.000734	0.12347805	6.2412806	1	-0.13015772	2559	symp128	symp127	F, 5-14	0.56404674708559	0.670493111437993
1013	0.089207254	6.1986975e-06	4.5289812	0.050634202	0.12751457	3	21	43	8.5016613	0.33483168	4.4105148	16.387711	0.0047615524	6.3920522	2559	symp133	symp13	F, 5-14	4.14965642399192e-05	0.0209033529130052
1014	-0.012503261	0.52724797	0.63229913	-0.051226523	0.026257539	2	21	367	0.66407162	0.50052071	0.24897923	1.7711965	0.75717896	-0.81787884	2559	symp133	symp14	F, 5-14	0.434055908287584	0.629373086105218
1015	0.0096769547	0.62463206	0.48935544	-0.029082028	0.048406884	2	21	175	1.3926531	0.50066304	0.52199936	3.7154884	0.6509124	0.66154397	2559	symp133	symp15	F, 5-14	0.476983998882067	0.583318130078105
1016	-0.040673796	0.039648388	2.0584466	-0.079296902	-0.0019287585	9	21	1645	0.66669559	0.11153099	0.53578496	0.82959229	0.064160913	-3.6350586	2559	symp133	symp26	F, 5-14	0.0768153957944809	0.149262194696778
1017	0.011461777	0.56221974	0.57962334	-0.027298426	0.050187565	3	21	267	1.3691814	0.3339026	0.71160227	2.6344175	0.4755677	0.94103193	2559	symp133	symp35	F, 5-14	0.450667176528608	0.491973453395236
1018	-0.015053631	0.4465481	0.76130003	-0.053770345	0.023708276	5	21	806	0.75593764	0.20045002	0.5103398	1.1197277	0.63754261	-1.3958415	2559	symp133	symp56	F, 5-14	0.394718017599745	0.57559254358025
1019	0.036911875	0.061905954	1.8677878	-0.001838832	0.075551897	2	21	72	3.3849206	0.50105232	1.2677808	9.0375938	0.11634474	2.4335392	2559	symp133	symp68	F, 5-14	0.105966452638524	0.220779901706076
1020	0.090304874	4.7546623e-06	4.5851617	0.051737837	0.12860295	2	21	20	12.185715	0.50277185	4.5486541	32.64518	0.011151222	4.9729595	2559	symp133	symp74	F, 5-14	3.25195624193416e-05	0.0413420988932008
1021	0.02049667	0.29998836	1.0366685	-0.018265914	0.059197735	3	21	208	1.7575549	0.3339532	0.91336048	3.3820157	0.24063945	1.6886306	2559	symp133	symp125	F, 5-14	0.314817577611297	0.339803926476838
1022	0.016387517	0.40730888	0.82877535	-0.02237477	0.055100609	1	21	55	2.2155845	1.0012567	0.31131595	15.76795	0.36750406	0.7945177	2559	symp133	symp128	F, 5-14	0.376819646737987	0.425940297857986
1023	-0.089588709	5.6548547e-06	4.5485034	-0.12789282	-0.051017735	25	625	214	0.47831777	0.040398408	0.44190475	0.51773119	1.7428289e-06	-18.255175	2559	symp135	symp1	F, 5-14	3.80171802719655e-05	1.9041968899577e-05
1024	-0.015541729	0.43194604	0.78599018	-0.054257132	0.023220334	1	625	8	0.51179999	1.0005909	0.072007887	3.6376464	0.68826598	-0.66942579	2559	symp135	symp4	F, 5-14	0.388369152393251	0.601102595108879
1025	-0.01022692	0.60508251	0.51716954	-0.048955601	0.028532464	5	625	25	0.81888002	0.20045494	0.55282742	1.2129725	0.81527942	-0.99682122	2559	symp135	symp7	F, 5-14	0.469324804000892	0.658981545772534
1026	-0.034862898	0.077855237	1.7639771	-0.073511675	0.0038904368	2	625	23	0.35603479	0.50046051	0.13350326	0.94949567	0.089296825	-2.0635531	2559	symp135	symp10	F, 5-14	0.124994660960063	0.185966785142738
1027	0.010599393	0.59200007	0.5360074	-0.02816025	0.049327213	12	625	43	1.1426233	0.083761476	0.96962512	1.3464873	0.59259695	1.5917428	2559	symp135	symp13	F, 5-14	0.463737427086906	0.549686145346719
1028	-0.017217297	0.38397107	0.87075251	-0.055928063	0.021545155	83	625	367	0.92598146	0.012443483	0.90367067	0.94884312	0.43084076	-6.1800265	2559	symp135	symp14	F, 5-14	0.365068803753075	0.467305897576907
1029	-0.0026713263	0.89255857	0.13508087	-0.041415118	0.036080487	42	625	175	0.982656	0.024209596	0.93711716	1.0304078	0.92764652	-0.72269559	2559	symp135	symp15	F, 5-14	0.56362515927539	0.670493111437993
1030	-0.022013867	0.26562399	1.1134404	-0.060710162	0.016748497	2	625	16	0.51179999	0.5004909	0.19189948	1.3649815	0.38507685	-1.3383286	2559	symp135	symp21	F, 5-14	0.290813165293232	0.437574495608818
1031	-0.021027656	0.28763929	1.0635362	-0.059727073	0.017734872	1	625	10	0.40944001	1.000551	0.057610828	2.909889	0.46717098	-0.89247322	2559	symp135	symp23	F, 5-14	0.306188420812906	0.487965854079799
1032	0.11053649	2.0691806e-08	5.6239386	0.072097212	0.1486479	460	625	1645	1.1449386	0.002565816	1.1391952	1.1507109	1.7640769e-08	52.751644	2559	symp135	symp26	F, 5-14	2.11518577895382e-07	2.67333166027814e-07
1033	-0.023448613	0.2357139	1.1860471	-0.06214023	0.01531338	1	625	11	0.37221819	1.0005364	0.052374974	2.6452782	0.31378156	-0.98774529	2559	symp135	symp28	F, 5-14	0.268833182653659	0.391630665071702
1034	0.00053083349	0.97858739	0.026842548	-0.038218033	0.039278105	1	625	4	1.0236	1.000791	0.14395934	7.2781453	1	0.023307391	2559	symp135	symp30	F, 5-14	0.586197063387549	0.670493111437993
1035	0.067250609	0.00066365715	3.4083633	0.028576994	0.10572319	40	625	104	1.5747693	0.025406314	1.4982718	1.6551723	0.0014839267	17.873854	2559	symp135	symp34	F, 5-14	0.00267299616831219	0.00788187723214014
1036	-0.00062785967	0.97467482	0.031748854	-0.039374981	0.038121145	65	625	267	0.99676406	0.015781539	0.96640426	1.0280776	1	-0.20537935	2559	symp135	symp35	F, 5-14	0.585046754628785	0.670493111437993
1037	-0.031997159	0.10560879	1.6188225	-0.070657633	0.0067592994	3	625	27	0.45493335	0.33378354	0.23649693	0.87512487	0.11887366	-2.3596263	2559	symp135	symp41	F, 5-14	0.155471289439575	0.223994192223933
1038	-0.025192229	0.20267487	1.2742945	-0.063877955	0.013569095	9	625	53	0.69527549	0.11153223	0.55875158	0.86515725	0.25773296	-3.2586737	2559	symp135	symp53	F, 5-14	0.243959371005539	0.353887433411431
1039	0.47611326	0	27.377708	0.44558555	0.50553495	440	625	806	2.2351563	0.0026656426	2.2235088	2.2468648	0	301.73254	2559	symp135	symp56	F, 5-14	0	0
1040	-0.021027656	0.28763929	1.0635362	-0.059727073	0.017734872	1	625	10	0.40944001	1.000551	0.057610828	2.909889	0.46717098	-0.89247322	2559	symp135	symp58	F, 5-14	0.306188420812906	0.487965854079799
1041	-0.092184	2.9982277e-06	4.6813822	-0.13046606	-0.053627472	27	625	229	0.48274586	0.037434954	0.4485938	0.51949793	1.0349303e-06	-19.454144	2559	symp135	symp62	F, 5-14	2.15332859983319e-05	1.19141695480357e-05
1042	0.08478941	1.748159e-05	4.3030233	0.046193093	0.12313294	33	625	72	1.8766	0.030716183	1.7669554	1.9930484	6.6890469e-05	20.492834	2559	symp135	symp68	F, 5-14	0.000107036659675429	0.000521572149827818
1043	0.011519653	0.5602473	0.58255047	-0.027240586	0.050245304	6	625	20	1.22832	0.16713759	0.88519943	1.7044408	0.60141355	1.2304077	2559	symp135	symp74	F, 5-14	0.4498842111347	0.554832739956346
1044	-0.023448613	0.2357139	1.1860471	-0.06214023	0.01531338	1	625	11	0.37221819	1.0005364	0.052374974	2.6452782	0.31378156	-0.98774529	2559	symp135	symp75	F, 5-14	0.268833182653659	0.391630665071702
1045	-0.031736363	0.10848207	1.6056147	-0.070397869	0.0070203487	1	625	15	0.27296001	1.0004976	0.038411234	1.9397231	0.13701686	-1.2977842	2559	symp135	symp83	F, 5-14	0.158615774143116	0.242268541564829
1046	0.01664911	0.39986181	0.84200877	-0.022113234	0.055361476	1	625	2	2.0472	1.0011909	0.28769302	14.567707	0.42889297	0.71562076	2559	symp135	symp94	F, 5-14	0.373647076696865	0.466041285237064
1047	-0.012358286	0.53204876	0.62496656	-0.051081903	0.026402436	1	625	7	0.58491427	1.0006195	0.08229012	4.1575427	1	-0.53595793	2559	symp135	symp98	F, 5-14	0.436649125728213	0.670493111437993
1048	0.16042839	3.227961e-16	8.2188025	0.12244145	0.19794598	99	625	208	1.948777	0.010499633	1.9090823	1.9892969	2.876984e-14	63.545265	2559	symp135	symp125	F, 5-14	8.12646259491051e-15	9.07877213393665e-13
1049	0.032287683	0.10247941	1.6335361	-0.0064684893	0.070946999	18	625	53	1.390551	0.055976674	1.2460589	1.5517981	0.10738347	5.8899541	2559	symp135	symp127	F, 5-14	0.152387711447313	0.20978551173175
1050	-0.015259572	0.44035313	0.77171743	-0.053975735	0.023502402	11	625	55	0.81888002	0.091329113	0.68466693	0.97940242	0.52687562	-2.1878865	2559	symp135	symp128	F, 5-14	0.392276582159287	0.517292287121297
1051	0.018863855	0.34014633	0.9540543	-0.019898769	0.057569854	7	625	21	1.3648	0.14332427	1.0305496	1.8074616	0.31767422	2.1699598	2559	symp135	symp133	F, 5-14	0.340270134180861	0.394361937934717
1052	-0.042349737	0.032174025	2.1434131	-0.080964953	-0.0036075788	2	90	214	0.26573208	0.50044286	0.099645674	0.70864636	0.030665403	-2.6481879	2559	symp138	symp1	F, 5-14	0.0652676670376964	0.0896573735025976
1053	0.027308617	0.16726926	1.3814242	-0.01145158	0.065986872	1	90	8	3.5541666	1.0017798	0.49889091	25.320366	0.24935798	1.2658676	2559	symp138	symp4	F, 5-14	0.213897147360623	0.347186518501068
1054	0.067309164	0.00065647514	3.4113445	0.02863577	0.10578135	4	90	25	4.5493331	0.25083539	2.7824821	7.4381194	0.010274058	6.039741	2559	symp138	symp7	F, 5-14	0.00264881351323438	0.0385698877601335
1055	0.055452731	0.0050168256	2.8083878	0.016740622	0.093998834	1	90	3	9.4777775	1.0040946	1.3243535	67.828018	0.10188109	2.2397788	2559	symp138	symp8	F, 5-14	0.0147870646024689	0.202456711605388
1056	0.057562131	0.0035813183	2.9155664	0.018856112	0.096095875	5	90	43	3.3062015	0.20064932	2.2311726	4.8992033	0.016128328	5.959651	2559	symp138	symp13	F, 5-14	0.0113527261676447	0.0550050760623991
1057	-0.017596968	0.37357113	0.88995993	-0.056306653	0.021165542	10	90	367	0.77475023	0.10042121	0.63632864	0.9432829	0.44530854	-2.5414412	2559	symp138	symp14	F, 5-14	0.359221901738163	0.474554836031906
1058	0.01550858	0.43292889	0.78431338	-0.023253473	0.054224074	8	90	175	1.2998096	0.12545443	1.0164611	1.6621441	0.39517826	2.0901434	2559	symp138	symp15	F, 5-14	0.388508084006876	0.44488031623035
1059	0.030616891	0.12152376	1.548924	-0.0081408462	0.069282778	1	90	7	4.0619049	1.0019783	0.56993937	28.948818	0.22191778	1.3988847	2559	symp138	symp17	F, 5-14	0.170869520867102	0.324919087529392
1060	0.011768337	0.55181044	0.59512824	-0.026992049	0.050493389	1	90	16	1.7770833	1.0010854	0.24978521	12.642963	0.43705308	0.57435006	2559	symp138	symp21	F, 5-14	0.445376258177616	0.470101181623589
1061	-0.0037836498	0.84828353	0.19132839	-0.042525493	0.034969557	57	90	1645	0.98522794	0.017941544	0.95118409	1.0204903	0.91089213	-0.82948428	2559	symp138	symp26	F, 5-14	0.551948870867836	0.670493111437993
1062	0.035908252	0.069343828	1.8169366	-0.0028437842	0.074552596	7	90	104	1.913782	0.14335491	1.4449949	2.5346537	0.092713512	4.5277934	2559	symp138	symp34	F, 5-14	0.115087405601596	0.190199744870716
1063	0.031988215	0.10570631	1.6183696	-0.0067682513	0.07064873	14	90	267	1.4908864	0.071861118	1.2950161	1.716382	0.11307357	5.5575376	2559	symp138	symp35	F, 5-14	0.155501636880987	0.21679635926211
1064	0.0010466324	0.95779592	0.052924868	-0.037702974	0.039793096	1	90	27	1.0530864	1.0008024	0.14810297	7.4879727	0.62157059	0.051683825	2559	symp138	symp41	F, 5-14	0.581551224065848	0.565838647503557
1065	-0.012869998	0.51520288	0.65084833	-0.051592346	0.025890993	1	90	53	0.53647798	1.0006006	0.075478539	3.8131185	1	-0.622356	2559	symp138	symp53	F, 5-14	0.428259546395322	0.670493111437993
1066	0.076054029	0.0001176316	3.8569789	0.037416212	0.11446478	45	90	806	1.587469	0.022626938	1.518605	1.6594558	0.00019706624	20.424368	2559	symp138	symp56	F, 5-14	0.00059039602184094	0.00136059791878032
1067	-0.037559669	0.05746508	1.900613	-0.076196857	0.00119014	3	90	229	0.37248909	0.33377278	0.19364238	0.71651727	0.059074052	-2.9587419	2559	symp138	symp62	F, 5-14	0.100906108467042	0.142559409892384
1068	0.018829538	0.34102571	0.95231801	-0.019933084	0.057535637	4	90	72	1.5796297	0.25054526	0.96668917	2.581212	0.31907341	1.8247818	2559	symp138	symp68	F, 5-14	0.340384469234994	0.395221917364972
1069	0.0071451874	0.71789128	0.36131841	-0.031611644	0.045880564	1	90	20	1.4216666	1.0009465	0.19988257	10.111617	0.51265723	0.3514972	2559	symp138	symp74	F, 5-14	0.511189989896909	0.51248311627847
1070	0.019881314	0.31473544	1.005533	-0.01888131	0.058584262	1	90	11	2.5848484	1.0014011	0.36309922	18.401146	0.32606557	0.94833827	2559	symp138	symp75	F, 5-14	0.323802955219663	0.39959172160804
1071	0.030616891	0.12152376	1.548924	-0.0081408462	0.069282778	1	90	7	4.0619049	1.0019783	0.56993937	28.948818	0.22191778	1.3988847	2559	symp138	symp98	F, 5-14	0.170869520867102	0.324919087529392
1072	0.09070807	4.3100104e-06	4.605803	0.052143265	0.12900274	19	90	208	2.5972757	0.053075928	2.340663	2.8820212	6.8502493e-05	17.982975	2559	symp138	symp125	F, 5-14	2.98126502751479e-05	0.000532593518597547
1073	0.16587803	3.0230381e-17	8.5057554	0.12795237	0.20331928	13	90	53	6.9742136	0.077523649	5.9910893	8.1186666	1.4010922e-08	25.053253	2559	symp138	symp127	F, 5-14	8.31852420801379e-16	2.15367357346264e-07
1074	0.015588518	0.43056095	0.78835708	-0.023173558	0.054303795	3	90	55	1.550909	0.33392629	0.80601394	2.9842153	0.44150341	1.3141861	2559	symp138	symp128	F, 5-14	0.387565551282147	0.472684053717233
1075	0.088970304	6.5613381e-06	4.5168552	0.050395962	0.12727959	40	90	625	1.8197334	0.025408708	1.7313282	1.9126525	2.6121608e-05	23.562393	2559	symp138	symp135	F, 5-14	4.38621858219884e-05	0.000228600946407328
1076	-0.023421463	0.18984102	1.3113341	-0.05838098	0.011595434	1	36	282	0.30880615	1.0004176	0.043462358	2.1941109	0.25033671	-1.1745511	3135	symp7	symp1	F, 15-49	0.23381426343063	0.348097502799378
1077	-0.061964322	0.00051775004	3.4750195	-0.096761815	-0.027015535	2	157	282	0.1416181	0.50034165	0.053115264	0.37758803	7.6099634e-05	-3.9065731	3135	symp8	symp1	F, 15-49	0.00215901366235358	0.000586559292126437
1078	-0.024035124	0.17849289	1.3457117	-0.058992874	0.010981505	1	37	282	0.30046004	1.000415	0.04228792	2.1347995	0.25028756	-1.2019418	3135	symp13	symp1	F, 15-49	0.224024491337381	0.348097502799378
1079	-0.048081454	0.0070893914	2.6943896	-0.082949221	-0.01309611	19	365	282	0.57869428	0.052960373	0.52163702	0.64199251	0.0061845626	-10.328117	3135	symp14	symp1	F, 15-49	0.0195381124761761	0.0259404219476755
1080	-0.02045542	0.25221583	1.145195	-0.055423118	0.014562397	2	365	36	0.47716895	0.50039518	0.17894815	1.2723809	0.42790955	-1.4786006	3135	symp14	symp7	F, 15-49	0.280939966470986	0.465406245258775
1081	-0.014951839	0.40265867	0.83699596	-0.049933091	0.020066051	15	365	157	0.82060903	0.067003198	0.71961802	0.93577313	0.52232158	-2.9507325	3135	symp14	symp8	F, 15-49	0.37514957036506	0.515858487617674
1082	0.024968365	0.16221343	1.3979954	-0.010047805	0.059923377	2	365	7	2.4540117	0.50071049	0.91973621	6.5477185	0.19164222	1.7929007	3135	symp14	symp10	F, 15-49	0.209309331934245	0.299384624855517
1083	0.052418992	0.0033264216	2.9380984	0.017443614	0.087266244	10	365	37	2.3213625	0.10039313	1.9067186	2.8261766	0.0077819121	8.3885651	3135	symp14	symp13	F, 15-49	0.0107007701494582	0.031131219517811
1084	-0.041629858	0.019754345	2.3321786	-0.076525725	-0.0066321366	4	126	282	0.35292131	0.25034723	0.21606182	0.57647139	0.016159113	-4.1602626	3135	symp15	symp1	F, 15-49	0.0445431890209973	0.0550746036858567
1085	-0.0068120798	0.70300442	0.3813028	-0.041809499	0.028202033	1	126	36	0.69113755	1.0005395	0.097249649	4.9118032	1	-0.36921719	3135	symp15	symp7	F, 15-49	0.505665440477906	0.670493111437993
1086	-0.039539158	0.026840977	2.2148657	-0.074443504	-0.0045380536	1	126	157	0.15847741	1.0003697	0.02230671	1.1258984	0.01999056	-1.8414626	3135	symp15	symp8	F, 15-49	0.0568142962744973	0.0650569282567523
1087	0.022751771	0.20282196	1.2738193	-0.012265387	0.057713192	3	126	37	2.0173745	0.33386692	1.04856	3.8813231	0.18438117	2.102026	3135	symp15	symp13	F, 15-49	0.244074349127398	0.292812345049742
1088	-0.0084553966	0.63603741	0.47329262	-0.043449923	0.026559852	13	126	365	0.88617092	0.077263899	0.76163894	1.0310645	0.77648276	-1.5640609	3135	symp15	symp14	F, 15-49	0.481034431688595	0.63732119953865
1089	0.028916825	0.1054953	1.6192446	-0.0060967356	0.063859567	3	11	365	2.3424656	0.33390149	1.2174485	4.5070868	0.12728126	2.5492673	3135	symp16	symp14	F, 15-49	0.155400888281668	0.232551568382757
1090	0.005519005	0.75740206	0.3089211	-0.029494083	0.040518563	2	14	365	1.2270058	0.50051481	0.46004453	3.2726038	0.67363089	0.4087331	3135	symp17	symp14	F, 15-49	0.523188932101574	0.593900501811292
1091	0.010651976	0.55104524	0.59625912	-0.024364498	0.045642342	1	14	126	1.7772108	1.000886	0.24990079	12.63893	0.43758672	0.5745362	3135	symp17	symp15	F, 15-49	0.444921027664057	0.470473458005241
1092	0.0013182721	0.94118381	0.07378798	-0.033690672	0.036323983	1	81	36	1.0751029	1.000662	0.15124093	7.642417	0.61238468	0.07236845	3135	symp21	symp7	F, 15-49	0.576584707866315	0.560328888901718
1093	0.00081952178	0.96341574	0.045871276	-0.034188848	0.035825882	1	81	37	1.046046	1.0006528	0.147156	7.43573	0.62251598	0.044988021	3135	symp21	symp13	F, 15-49	0.582381671509531	0.566410923249139
1094	-0.008968072	0.61570847	0.50199199	-0.043961659	0.026047492	8	81	365	0.84830034	0.1253529	0.66350943	1.0845566	0.72730213	-1.3124588	3135	symp21	symp14	F, 15-49	0.473608320837949	0.612974401193655
1095	0.014885278	0.40475649	0.83326912	-0.020132601	0.04986668	1	4	365	2.1472602	1.001004	0.30186507	15.274131	0.39066055	0.76342624	3135	symp23	symp14	F, 15-49	0.376067663173907	0.441674098354543
1096	-0.15823752	4.9867808e-19	8.9700747	-0.19218032	-0.12391656	97	1854	282	0.58163488	0.010630272	0.56964171	0.59388053	2.2421723e-18	-50.978222	3135	symp26	symp1	F, 15-49	1.69799571303e-17	1.25295750161859e-16
1097	-0.0046971021	0.79263353	0.26291478	-0.039697964	0.030315271	1	1854	2	0.84546924	1.0005888	0.11895411	6.0091934	1	-0.16776469	3135	symp26	symp2	F, 15-49	0.533336353101194	0.670493111437993
1098	-0.038465988	0.031264495	2.1546593	-0.073374569	-0.0034632634	3	1854	11	0.46116504	0.33370146	0.23977505	0.88696975	0.059703495	-2.3194363	3135	symp26	symp4	F, 15-49	0.0638089767814625	0.14335888815419
1099	-0.050489154	0.0046895747	2.829649	-0.085345693	-0.015509179	13	1854	36	0.61061668	0.077257141	0.52481478	0.7104463	0.0059214355	-6.3849874	3135	symp26	symp7	F, 15-49	0.0141552815109267	0.0249930951867094
1100	-0.12747498	7.8438243e-13	7.1938725	-0.16176049	-0.092882082	50	1854	157	0.53851545	0.020322517	0.51748681	0.56039858	2.4941431e-12	-30.45583	3135	symp26	symp8	F, 15-49	1.34508548420316e-11	6.22331090497317e-11
1101	-0.029415838	0.099614836	1.6472117	-0.064356953	0.0055973134	2	1854	7	0.4831253	0.50039613	0.18118155	1.2882661	0.12975977	-1.4538068	3135	symp26	symp10	F, 15-49	0.149530974811799	0.235331730373953
1102	-0.03533807	0.047878511	1.9792212	-0.070258543	-0.00033109038	16	1854	37	0.73121667	0.062833659	0.64648879	0.82704884	0.06295646	-4.9821305	3135	symp26	symp13	F, 15-49	0.0884282203183624	0.147909838912722
1103	-0.084680669	2.0543762e-06	4.7569351	-0.1193343	-0.049820974	174	1854	365	0.80609125	0.0060676853	0.79656142	0.81573504	3.1260047e-06	-35.525631	3135	symp26	symp14	F, 15-49	1.51688639649547e-05	3.28176377808219e-05
1104	-0.024827389	0.16459814	1.3900971	-0.059782818	0.010188854	67	1854	126	0.89914984	0.015248735	0.87267411	0.92642879	0.16654311	-6.971436	3135	symp26	symp15	F, 15-49	0.21140026635051	0.275667920428168
1105	-0.0055446471	0.75631058	0.31035644	-0.040544163	0.029468462	6	1854	11	0.92233008	0.16703478	0.66481912	1.2795854	0.76690537	-0.48404348	3135	symp26	symp16	F, 15-49	0.523188932101574	0.633433771585243
1106	-0.041646905	0.019704033	2.3331351	-0.076542698	-0.0066492097	4	1854	14	0.4831253	0.2503576	0.29576793	0.78916621	0.027154393	-2.9057605	3135	symp26	symp17	F, 15-49	0.0444509199315229	0.0819307505330103
1107	-0.0081408182	0.64864969	0.45568278	-0.043135911	0.026874229	3	1854	6	0.84546924	0.33374232	0.43955237	1.6262414	0.69342494	-0.50297332	3135	symp26	symp19	F, 15-49	0.485260664848428	0.603535444718714
1108	-0.11003276	6.5265382e-10	6.1965117	-0.1444836	-0.075315483	21	1854	81	0.43839148	0.047944788	0.39907146	0.48158562	1.2755378e-09	-17.199846	3135	symp26	symp21	F, 15-49	8.08631457611314e-09	2.28092323517949e-08
1109	-0.024822429	0.16468254	1.3898191	-0.059777871	0.010193817	1	1854	4	0.42273462	1.0004539	0.059492778	3.0038025	0.31127274	-0.86062002	3135	symp26	symp23	F, 15-49	0.21140026635051	0.389673247966123
1110	-0.014822939	0.40672716	0.82977861	-0.049804483	0.020194927	1	24	282	0.46320921	1.0004668	0.065187246	3.2914841	0.71823925	-0.76921737	3135	symp28	symp1	F, 15-49	0.376686125873857	0.612184132193822
1111	0.024882812	0.16365749	1.3932022	-0.010133402	0.059838075	1	24	36	3.6284723	1.0014765	0.50962394	25.834366	0.2428702	1.2869116	3135	symp28	symp7	F, 15-49	0.21065577390133	0.341253329330701
1112	0.046949483	0.0085597755	2.6308143	0.011961756	0.081822388	4	24	157	3.3280256	0.25058448	2.0365019	5.4386168	0.029370131	4.7982988	3135	symp28	symp8	F, 15-49	0.0228499234693176	0.0870013564940747
1113	0.0023475657	0.89546639	0.13140115	-0.032662507	0.037351884	3	24	365	1.0736301	0.33376658	0.55814475	2.065202	0.75386339	0.21286002	3135	symp28	symp14	F, 15-49	0.564379859561185	0.627784405447424
1114	-0.046107832	0.0098237973	2.5835509	-0.080984503	-0.011118391	8	24	1854	0.5636462	0.12534155	0.44087318	0.72060859	0.011962925	-4.5741301	3135	symp28	symp26	F, 15-49	0.0255609979072284	0.043568561778683
1115	0.049208935	0.0058543119	2.7577229	0.014226053	0.084071495	1	1	365	8.5890408	1.0030588	1.2026072	61.343079	0.11642743	2.1439292	3135	symp30	symp14	F, 15-49	0.0167724661714753	0.220858692421934
1116	0.014848077	0.40593183	0.83118612	-0.020169795	0.049829565	1	1	1854	1.6909385	1.0008584	0.23778251	12.024741	1	0.52483314	3135	symp30	symp26	F, 15-49	0.37629200981141	0.670493111437993
1117	0.0059445375	0.73935229	0.33274072	-0.0290689	0.040943407	1	18	126	1.3822751	1.00076	0.19441527	9.8278522	0.52309418	0.32348493	3135	symp31	symp15	F, 15-49	0.518171262556192	0.515858487617674
1118	-0.048480328	0.0066279876	2.7167943	-0.083346263	-0.013495847	5	18	1854	0.46970513	0.20034905	0.31716463	0.69561011	0.0080102915	-3.7716682	3135	symp31	symp26	F, 15-49	0.0184963889905147	0.0318784369556038
1119	-0.028567336	0.10977522	1.5996584	-0.063511208	0.006446498	1	45	282	0.24704492	1.0003979	0.03477123	1.7552209	0.18111151	-1.397629	3135	symp34	symp1	F, 15-49	0.159618944344671	0.289653829104666
1120	0.012163683	0.49599096	0.68089074	-0.022853436	0.047150992	1	45	36	1.9351852	1.0009364	0.27208731	13.76375	0.4075211	0.65958542	3135	symp34	symp7	F, 15-49	0.418736959176015	0.452769135417694
1121	-0.015413273	0.38829541	0.86283284	-0.05039347	0.019604692	1	45	157	0.44373673	1.0004606	0.062447652	3.1530776	0.72570896	-0.81214976	3135	symp34	symp8	F, 15-49	0.366968720472199	0.612515646879992
1122	0.03647561	0.041134316	2.0430164	0.0014700997	0.071391836	2	45	37	3.7657657	0.5009197	1.4107883	10.051821	0.097803168	2.6470337	3135	symp34	symp13	F, 15-49	0.0789162139506923	0.19702455115168
1123	-0.010361418	0.56196105	0.57999295	-0.045352355	0.024654912	4	45	365	0.76347029	0.25037995	0.46737388	1.2471534	0.81382352	-1.0778859	3135	symp34	symp14	F, 15-49	0.450600506863058	0.658343125143513
1124	0.016267048	0.3625555	0.91063935	-0.018751018	0.051245254	3	45	126	1.6587301	0.33382878	0.86221373	3.1910715	0.4258976	1.5159038	3135	symp34	symp15	F, 15-49	0.353539721890312	0.464030111794664
1125	-0.014251776	0.42504781	0.79779863	-0.049234599	0.020765973	24	45	1854	0.90183389	0.041997734	0.83057213	0.97920978	0.44742078	-2.4602506	3135	symp34	symp26	F, 15-49	0.385388180282642	0.475766184298239
1126	-0.070533082	7.7315926e-05	3.9578202	-0.10528052	-0.035613634	9	310	282	0.32275224	0.11144163	0.25942284	0.40154135	1.4127843e-05	-10.147647	3135	symp35	symp1	F, 15-49	0.000404344456626668	0.000129114895927139
1127	-0.0015852244	0.92930198	0.088730209	-0.036590584	0.03342402	1	310	11	0.91935486	1.0006124	0.12934354	6.5346389	1	-0.084031664	3135	symp35	symp4	F, 15-49	0.573446108005622	0.670493111437993
1128	-0.0056146798	0.7533319	0.31427661	-0.040614083	0.029398486	3	310	36	0.84274191	0.33374202	0.4381347	1.6209946	1	-0.51265496	3135	symp35	symp7	F, 15-49	0.522184476129611	0.670493111437993
1129	-0.022168029	0.21465407	1.2411207	-0.057131082	0.01284933	11	310	157	0.70854735	0.091248721	0.592511	0.8473081	0.27124664	-3.775816	3135	symp35	symp8	F, 15-49	0.25321503126201	0.363783474492308
1130	0.0033771638	0.85008013	0.18903178	-0.031633966	0.038380016	4	310	37	1.0932869	0.25040627	0.66924328	1.7860115	0.78114074	0.3561756	3135	symp35	symp13	F, 15-49	0.552473820119617	0.639773989519671
1131	0.0096867988	0.58770096	0.54222667	-0.025329178	0.044679035	39	310	365	1.0805568	0.025968945	1.0269337	1.1369799	0.57605088	2.9834268	3135	symp35	symp14	F, 15-49	0.461975435895057	0.54130170137839
1132	0.051907483	0.0036473083	2.9093504	0.016930861	0.08675722	22	310	126	1.765745	0.045799229	1.6141464	1.9315817	0.0086038858	12.41446	3135	symp35	symp15	F, 15-49	0.0115083305338296	0.0336663297812938
1133	0.024307877	0.17361411	1.360992	-0.010708624	0.059264831	1	310	3	3.3709676	1.0013944	0.4735333	23.997095	0.26836058	1.2135078	3135	symp35	symp18	F, 15-49	0.219942552960499	0.360905313635575
1134	0.0099435551	0.57784033	0.55660021	-0.02507256	0.044935301	1	310	6	1.6854838	1.0008568	0.23701628	11.98591	0.46487266	0.52160579	3135	symp35	symp19	F, 15-49	0.457379009942988	0.486417597761474
1135	-0.033742003	0.058887105	1.8897241	-0.068668276	0.0012668829	3	310	81	0.37455198	0.33369225	0.19474554	0.72037172	0.058899835	-2.9429054	3135	symp35	symp21	F, 15-49	0.102466620099928	0.142266979285145
1136	-0.0028914558	0.87143856	0.16184473	-0.037895009	0.032119185	182	310	1854	0.99274457	0.0058153262	0.98149347	1.0041246	0.90315169	-1.2521917	3135	symp35	symp26	F, 15-49	0.557429518626133	0.670493111437993
1137	-0.004575517	0.79788345	0.25610903	-0.039576564	0.030436747	2	310	24	0.84274191	0.50045347	0.3160094	2.2474458	1	-0.34187892	3135	symp35	symp28	F, 15-49	0.534740225218295	0.670493111437993
1138	-0.011030219	0.53699315	0.61743432	-0.046019837	0.023986431	1	310	18	0.56182796	1.0004983	0.079060949	3.9924979	1	-0.57627243	3135	symp35	symp31	F, 15-49	0.439032132548107	0.670493111437993
1139	0.0049432609	0.78203368	0.27669355	-0.030069331	0.039943736	5	310	45	1.1236559	0.20039077	0.7586776	1.6642148	0.7993775	0.58180118	3135	symp35	symp34	F, 15-49	0.530047177532096	0.649062030364066
1140	0.032149706	0.071885318	1.8004528	-0.0028609037	0.067081593	1	17	37	4.9841018	1.0019089	0.69943088	35.516403	0.18319206	1.6031928	3135	symp38	symp13	F, 15-49	0.117930324015908	0.291445712756638
1141	0.00028077894	0.98746186	0.015716098	-0.034726951	0.03528782	2	17	365	1.0104754	0.50048023	0.37888584	2.6949029	1	0.020821873	3135	symp38	symp14	F, 15-49	0.588762779276278	0.670493111437993
1142	-0.053488262	0.002737121	2.9982016	-0.088330254	-0.018515546	4	17	1854	0.39786789	0.2503508	0.24357682	0.64989293	0.0047417483	-3.6813753	3135	symp38	symp26	F, 15-49	0.00908459523790309	0.0208676422314634
1143	-0.0099093532	0.57914937	0.55468547	-0.044901166	0.025106745	1	17	310	0.59487665	1.0005088	0.083709858	4.227438	1	-0.51913702	3135	symp38	symp35	F, 15-49	0.457991633534404	0.670493111437993
1144	-0.024822429	0.16468254	1.3898191	-0.059777871	0.010193817	1	4	1854	0.42273462	1.0004539	0.059492778	3.0038025	0.31127274	-0.86062002	3135	symp40	symp26	F, 15-49	0.21140026635051	0.389673247966123
1145	-0.032406148	0.06964574	1.8148292	-0.067337148	0.0026041938	1	40	365	0.21472603	1.0003875	0.030223001	1.5255687	0.079965472	-1.5377964	3135	symp41	symp14	F, 15-49	0.115335617127654	0.173256866449609
1146	-0.021134641	0.23680465	1.1832379	-0.056100521	0.013883019	20	40	1854	0.84546924	0.050332565	0.76604426	0.93312919	0.25892547	-3.3350868	3135	symp41	symp26	F, 15-49	0.269678173589499	0.355081588485134
1147	0.0004251847	0.98101449	0.023798954	-0.034582719	0.035432044	4	40	310	1.0112903	0.25039974	0.61905795	1.6520394	1	0.044836562	3135	symp41	symp35	F, 15-49	0.586840737948882	0.670493111437993
1148	0.092144348	2.3635779e-07	5.1796508	0.057321869	0.1267429	1	3	37	28.243244	1.0093281	3.906224	204.20764	0.035001498	3.3099785	3135	symp42	symp13	F, 15-49	2.06777731483124e-06	0.0983086778300443
1149	0.070719354	7.4002754e-05	3.9683247	0.035800595	0.10546564	1	5	36	17.416666	1.0058746	2.4251983	125.07854	0.05614768	2.8407393	3135	symp51	symp7	F, 15-49	0.000390468990985813	0.137389732533586
1150	0.035336886	0.04788598	1.9791549	0.00032990627	0.070257366	2	5	365	3.4356165	0.50086701	1.2872356	9.1696186	0.10652273	2.4641199	3135	symp51	symp14	F, 15-49	0.0884282203183624	0.208603803171218
1151	-0.031822037	0.074832357	1.782084	-0.066755056	0.0031889041	1	5	1854	0.33818769	1.000427	0.047596738	2.402915	0.16582328	-1.0836915	3135	symp51	symp26	F, 15-49	0.121376678255822	0.274900531216126
1152	0.062380712	0.00047446383	3.498462	0.027433231	0.097175889	1	5	45	13.933333	1.0047635	1.9443885	99.845154	0.069782563	2.6217952	3135	symp51	symp34	F, 15-49	0.00199609726145597	0.157805627842006
1153	-0.016554987	0.35412112	0.92676276	-0.051532511	0.018463101	6	95	282	0.70212764	0.16702308	0.50610799	0.97406739	0.46576536	-2.1173124	3135	symp53	symp1	F, 15-49	0.34841979213959	0.487005576852615
1154	0.020979535	0.24026392	1.1745503	-0.014038164	0.055945832	1	95	11	3	1.001276	0.42151973	21.351315	0.28754443	1.0972122	3135	symp53	symp4	F, 15-49	0.272437712270581	0.374966297831811
1155	0.015877577	0.37416217	0.88883096	-0.01914045	0.050856698	2	95	36	1.8333334	0.50061148	0.6872462	4.8906946	0.29825777	1.2107909	3135	symp53	symp7	F, 15-49	0.359490420799484	0.382053061490706
1156	-0.032057859	0.072701618	1.7953041	-0.06699007	0.0029528423	1	95	157	0.21019109	1.0003861	0.029584786	1.493345	0.089515723	-1.5591363	3135	symp53	symp8	F, 15-49	0.119021959427548	0.186202956483431
1157	-0.011954946	0.50341433	0.66920447	-0.046942689	0.023062093	9	95	365	0.81369865	0.11145903	0.65401506	1.0123703	0.6260938	-1.849695	3135	symp53	symp14	F, 15-49	0.422227615447853	0.568509213218062
1158	0.0017225819	0.92319429	0.096418582	-0.033286814	0.036727756	4	95	126	1.0476191	0.25040263	0.64129281	1.7113956	0.79173374	0.18578087	3135	symp53	symp15	F, 15-49	0.571989044460495	0.645624098340875
1159	-0.0053313752	0.76540363	0.2984184	-0.040331237	0.029681552	2	95	81	0.81481481	0.50044906	0.30554003	2.17295	1	-0.40922132	3135	symp53	symp21	F, 15-49	0.525396721036304	0.670493111437993
1160	-0.061254337	0.00060014112	3.4350522	-0.096055746	-0.026303353	40	95	1854	0.71197408	0.025324758	0.67749691	0.74820578	0.00092002121	-13.414293	3135	symp53	symp26	F, 15-49	0.00245287793228905	0.00521729380268336
1161	0.025599606	0.15185425	1.4333618	-0.0094162207	0.060552727	3	95	45	2.2	0.33388633	1.1434387	4.2328458	0.1542549	2.3614545	3135	symp53	symp34	F, 15-49	0.200144037730835	0.263038210328133
1162	0.010011769	0.57523382	0.5604189	-0.025004383	0.045003384	11	95	310	1.1709677	0.091262124	0.97917664	1.4003249	0.59871602	1.7294198	3135	symp53	symp35	F, 15-49	0.456368938709372	0.55326890802883
1163	-0.11064155	5.246556e-10	6.2312198	-0.14508697	-0.075928248	30	818	282	0.40771472	0.03365675	0.38168684	0.43551749	3.2714796e-11	-26.656988	3135	symp56	symp1	F, 15-49	6.58664221844336e-09	7.13423975309568e-10
1164	0.013755196	0.44136074	0.76999527	-0.021262432	0.048739113	1	818	2	1.9162592	1.0009303	0.2694295	13.62898	0.45382974	0.64977044	3135	symp56	symp2	F, 15-49	0.392312183887614	0.479862595044554
1165	-0.022973564	0.19845313	1.2862436	-0.057934359	0.012043511	1	818	11	0.34841076	1.0004302	0.049035225	2.4755685	0.30757087	-1.0539198	3135	symp56	symp4	F, 15-49	0.240467741812889	0.387778947370514
1166	-0.0094990665	0.59495956	0.53171718	-0.04449166	0.025516806	8	818	36	0.85167074	0.12535304	0.66614544	1.0888659	0.70474291	-1.2808248	3135	symp56	symp7	F, 15-49	0.464801989293625	0.609164531266188
1167	-0.079811841	7.6731421e-06	4.4816213	-0.11449932	-0.044929989	17	818	157	0.41498607	0.059150398	0.3695589	0.46599725	2.2855445e-06	-14.869052	3135	symp56	symp8	F, 15-49	5.05097782250955e-05	2.46701553056802e-05
1168	-0.012718777	0.47653741	0.71196836	-0.047704924	0.022298539	1	818	7	0.54750264	1.0004938	0.077045761	3.8906634	0.68435597	-0.60209078	3135	symp56	symp10	F, 15-49	0.408295356878373	0.598712747099704
1169	0.015777653	0.37717667	0.88323575	-0.019240363	0.050757006	12	818	37	1.2429789	0.083685458	1.0549437	1.46453	0.35321313	2.5991476	3135	symp56	symp13	F, 15-49	0.361586998024541	0.417276501045178
1170	0.074197069	3.2041549e-05	4.1645269	0.039291739	0.10892154	128	818	365	1.3440064	0.0081349304	1.3227469	1.3656076	6.0774324e-05	36.343891	3135	symp56	symp14	F, 15-49	0.000185846529490412	0.000483725331632047
1171	0.078120723	1.1921867e-05	4.3860717	0.043231566	0.11281957	54	818	126	1.6425079	0.018847302	1.5829395	1.7043179	2.9280032e-05	26.328663	3135	symp56	symp15	F, 15-49	7.57389204859705e-05	0.000252128587687369
1172	-0.022973564	0.19845313	1.2862436	-0.057934359	0.012043511	1	818	11	0.34841076	1.0004302	0.049035225	2.4755685	0.30757087	-1.0539198	3135	symp56	symp16	F, 15-49	0.240467741812889	0.387778947370514
1173	-0.028901218	0.10568357	1.6183698	-0.06384401	0.0061123553	1	818	14	0.27375132	1.0004064	0.038529474	1.9449987	0.13288684	-1.2950089	3135	symp56	symp17	F, 15-49	0.155501636880987	0.238613215384615
1174	-0.078451842	1.0943948e-05	4.4047771	-0.11314848	-0.043564096	4	818	81	0.18926017	0.25033417	0.11586986	0.30913484	1.0242821e-06	-6.649642	3135	symp56	symp21	F, 15-49	6.98073620156581e-05	1.18600061359416e-05
1175	0.019458996	0.2760663	1.0893887	-0.015558991	0.054429308	2	818	4	1.9162592	0.50062472	0.71831328	5.1120443	0.28022322	1.2991267	3135	symp56	symp23	F, 15-49	0.29803959195911	0.370108402344755
1176	0.14517064	3.1270646e-16	8.2126665	0.11072597	0.17926699	582	818	1854	1.2030883	0.0020379534	1.1982923	1.2079035	1.9864136e-16	90.724258	3135	symp56	symp26	F, 15-49	7.91455237848476e-15	7.89358885834758e-15
1177	-0.0012583515	0.94385272	0.070434026	-0.03626414	0.033750523	2	818	8	0.95812958	0.50047189	0.35926422	2.5552566	1	-0.085463829	3135	symp56	symp27	F, 15-49	0.577530632909253	0.670493111437993
1178	-0.035520263	0.046739634	1.9894385	-0.070440061	-0.00051351346	2	818	24	0.31937653	0.50037003	0.11977866	0.85158217	0.059012558	-2.281081	3135	symp56	symp28	F, 15-49	0.0866833622407572	0.142475101949733
1179	0.030063314	0.092377745	1.6835011	-0.0049492819	0.065002292	1	818	1	3.8325183	1.0015416	0.53821379	27.290634	0.26092505	1.3414541	3135	symp56	symp30	F, 15-49	0.142046275914116	0.356375183091806
1180	0.062645644	0.0004487049	3.5133784	0.027699001	0.097439341	22	818	45	1.8736756	0.045800794	1.7128053	2.0496552	0.0009548532	13.709415	3135	symp56	symp34	F, 15-49	0.00189784979224141	0.0053750473943014
1181	0.058676381	0.0010130567	3.2899737	0.023717713	0.093491726	105	818	310	1.2981111	0.0098468345	1.273298	1.3234076	0.0013388152	26.496859	3135	symp56	symp35	F, 15-49	0.00385739164536595	0.00720384013949541
1182	-0.014200605	0.42671239	0.79493356	-0.049183544	0.020817133	3	818	17	0.67632675	0.33372432	0.35162902	1.3008537	0.58359498	-1.1718622	3135	symp56	symp38	F, 15-49	0.386200757718549	0.545049200573173
1183	-0.035188198	0.048832733	1.9708167	-0.070109218	-0.00018103197	5	818	40	0.47906479	0.20034964	0.3234843	0.70947206	0.047489982	-3.6731756	3135	symp56	symp41	F, 15-49	0.0896866336733729	0.121628376345695
1184	-0.0055450634	0.75629282	0.31037977	-0.040544581	0.029468045	1	818	5	0.76650369	1.0005636	0.1078493	5.4476743	1	-0.26576602	3135	symp56	symp51	F, 15-49	0.523188932101574	0.670493111437993
1185	-0.024525547	0.16979261	1.3731866	-0.059481867	0.010490848	19	818	95	0.76650369	0.052963529	0.69092476	0.85034996	0.19232734	-5.0207343	3135	symp56	symp53	F, 15-49	0.21643373094056	0.299966414718247
1186	-0.0078993058	0.65840161	0.44216326	-0.042894833	0.027115582	2	23	365	0.74687314	0.50043821	0.28006914	1.9917207	1	-0.58320874	3135	symp58	symp14	F, 15-49	0.488523234809874	0.670493111437993
1187	-0.027387837	0.12523882	1.5335603	-0.062335458	0.0076268641	10	23	1854	0.73519063	0.10034253	0.60393012	0.89497989	0.13922966	-3.065753	3135	symp58	symp26	F, 15-49	0.174697310260934	0.244889697059269
1188	-0.0034349835	0.84754461	0.19226818	-0.03843775	0.031576201	2	23	310	0.87938291	0.50045931	0.32974514	2.3451877	1	-0.25683382	3135	symp58	symp35	F, 15-49	0.55183982652776	0.670493111437993
1189	-0.025545834	0.15271658	1.4303491	-0.060499117	0.0094700232	3	23	818	0.4998937	0.33370557	0.25990924	0.96146518	0.23125942	-2.0777593	3135	symp58	symp56	F, 15-49	0.200944842005839	0.333051769763552
1190	0.0029601331	0.86841249	0.16568887	-0.032050576	0.037963588	1	17	157	1.1745973	1.0006938	0.16522709	8.3501968	0.58343315	0.16081373	3135	symp59	symp8	F, 15-49	0.557165273057024	0.545049200573173
1191	0.032149706	0.071885318	1.8004528	-0.0028609037	0.067081593	1	17	37	4.9841018	1.0019089	0.69943088	35.516403	0.18319206	1.6031928	3135	symp59	symp13	F, 15-49	0.117930324015908	0.291445712756638
1192	-0.071159855	6.6693559e-05	3.9931681	-0.10590342	-0.03624275	2	17	1854	0.19893394	0.50035083	0.0746108	0.53041536	7.3590723e-05	-3.2273006	3135	symp59	symp26	F, 15-49	0.000356137205725922	0.000568037301828445
1193	0.012285207	0.49169618	0.68769431	-0.022731958	0.047272265	1	17	95	1.9411764	1.0009383	0.27292866	13.806414	0.40813619	0.66267246	3135	symp59	symp53	F, 15-49	0.416458324766824	0.452769135417694
1194	-0.033982385	0.057105724	1.9032023	-0.068907797	0.001026225	1	17	818	0.22544226	1.000391	0.031731114	1.6017153	0.091000438	-1.489109	3135	symp59	symp56	F, 15-49	0.100475105987224	0.188341955903371
1195	-0.087304272	9.7976272e-07	4.9054308	-0.12193898	-0.05245721	6	336	282	0.19851823	0.1669963	0.14310351	0.27539149	2.4667784e-08	-9.6820965	3135	symp62	symp1	F, 15-49	7.66472622284077e-06	3.66573887952269e-07
1196	-0.065369591	0.00024969594	3.6667886	-0.1001478	-0.030431846	3	336	157	0.17828707	0.33367136	0.092702843	0.34288356	2.9164932e-05	-5.16784	3135	symp62	symp8	F, 15-49	0.00112874518364644	0.000251541226524858
1197	-0.0092193382	0.6058504	0.51605791	-0.044212457	0.025796374	3	336	37	0.75651544	0.33373284	0.39331332	1.4551138	0.79198283	-0.83609492	3135	symp62	symp13	F, 15-49	0.469612566696373	0.645696546226327
1198	0.018905394	0.28996167	1.0583848	-0.016112657	0.053877126	45	336	365	1.150318	0.022549458	1.1005846	1.2022988	0.28099352	6.2102795	3135	symp62	symp14	F, 15-49	0.307844670392625	0.37019208260541
1199	-0.0026476735	0.88219506	0.14819929	-0.037651572	0.032362714	13	336	126	0.9626559	0.077265777	0.82737255	1.1200594	1	-0.49257585	3135	symp62	symp15	F, 15-49	0.560679114397102	0.670493111437993
1200	-0.12943925	3.459697e-13	7.3065977	-0.16370483	-0.094861709	137	336	1854	0.68946004	0.0076199565	0.67923939	0.69983447	7.4755827e-13	-48.799038	3135	symp62	symp26	F, 15-49	6.2260618043145e-12	1.98532801789033e-11
1201	-0.0067701098	0.70474809	0.37895346	-0.041767597	0.028243972	2	336	24	0.77752978	0.5004431	0.29156223	2.073494	1	-0.50282115	3135	symp62	symp28	F, 15-49	0.506416270568561	0.670493111437993
1202	-0.015803732	0.37638846	0.88469607	-0.050783023	0.019214287	3	336	45	0.62202382	0.33371854	0.32340002	1.1963933	0.47460118	-1.4226866	3135	symp62	symp34	F, 15-49	0.361343703376658	0.491673370416029
1203	-0.056047712	0.0016930129	3.1421094	-0.090876795	-0.021081688	17	336	310	0.51166475	0.059152212	0.45565286	0.57456195	0.00096270989	-11.328159	3135	symp62	symp35	F, 15-49	0.00597289811184638	0.00540463878229804
1204	-0.011541993	0.51827133	0.64608544	-0.046530582	0.02347488	1	336	17	0.54884452	1.0004941	0.077234536	3.9002025	1	-0.59964371	3135	symp62	symp38	F, 15-49	0.430190764942247	0.670493111437993
1205	0.051556367	0.0038835939	2.8896182	0.016578902	0.086407803	1	336	1	9.3303576	1.0032953	1.3057983	66.668465	0.10717703	2.2259383	3135	symp62	symp39	F, 15-49	0.0121085781666938	0.20961120817185
1206	-0.049217287	0.0058459328	2.7581923	-0.084079809	-0.014234426	2	336	95	0.19642857	0.50035042	0.073671207	0.52373493	0.0034508028	-3.2526333	3135	symp62	symp53	F, 15-49	0.0167586046804892	0.0161678862796103
1207	-0.07671614	1.7076447e-05	4.3067403	-0.11142428	-0.041821066	55	336	818	0.62734675	0.018504538	0.60500127	0.65051758	9.6698095e-06	-25.196838	3135	symp62	symp56	F, 15-49	0.000104827263195573	9.03742313763066e-05
1208	-0.033803541	0.05842673	1.8931745	-0.068729594	0.001205274	21	338	282	0.6907025	0.047948621	0.62874758	0.75876224	0.069218062	-7.7175541	3135	symp68	symp1	F, 15-49	0.101927858037942	0.156943482797321
1209	0.014158728	0.4280774	0.79258889	-0.020858999	0.049141757	2	338	11	1.6863905	0.50058806	0.63219202	4.4984956	0.33596411	1.0439532	3135	symp68	symp4	F, 15-49	0.386211432037889	0.406385170954817
1210	-0.023232678	0.19343676	1.3007586	-0.058192737	0.011784295	12	338	157	0.70892853	0.083671257	0.60170001	0.83526611	0.23411363	-4.1113353	3135	symp68	symp8	F, 15-49	0.236692041149337	0.33487234677644
1211	0.0053448975	0.76482612	0.29917532	-0.029668042	0.040344737	1	338	7	1.3250211	1.0007417	0.18636924	9.4204435	0.5503937	0.28121981	3135	symp68	symp10	F, 15-49	0.525228826271106	0.530514081272886
1212	0.00010328394	0.99538773	0.0057811332	-0.03490423	0.035110544	4	338	37	1.0027187	0.25039905	0.61381167	1.6380346	1	0.010842717	3135	symp68	symp13	F, 15-49	0.590809081857873	0.670493111437993
1213	-0.029989766	0.093177967	1.6793787	-0.064928986	0.005022896	30	338	365	0.7623409	0.03366052	0.713669	0.81433225	0.10562943	-8.0617123	3135	symp68	symp14	F, 15-49	0.14304438564834	0.207264544713297
1214	0.059775654	0.00081231928	3.3518288	0.024820205	0.094585113	25	338	126	1.8403071	0.040342562	1.7003958	1.9917306	0.0018747385	15.118834	3135	symp68	symp15	F, 15-49	0.00319589310504221	0.00972654835515548
1215	0.014158728	0.4280774	0.79258889	-0.020858999	0.049141757	2	338	11	1.6863905	0.50058806	0.63219202	4.4984956	0.33596411	1.0439532	3135	symp68	symp16	F, 15-49	0.386211432037889	0.406385170954817
1216	0.022992188	0.19808944	1.2872868	-0.012024879	0.057952929	3	338	14	1.9875317	0.33386374	1.0330552	3.8238833	0.18556553	2.0574067	3135	symp68	symp17	F, 15-49	0.24021154909769	0.29405657587805
1217	-0.024200013	0.17553145	1.3549491	-0.059157286	0.010816539	5	338	81	0.57253999	0.2003556	0.38659808	0.84791434	0.20603368	-2.7834144	3135	symp68	symp21	F, 15-49	0.221718717742764	0.310818360346391
1218	-0.052072797	0.00354065	2.9186411	-0.086921729	-0.017096573	175	338	1854	0.8754859	0.0060349624	0.86519122	0.88590312	0.0040623043	-22.034307	3135	symp68	symp26	F, 15-49	0.0112694608850401	0.0184683899531943
1219	0.0028026169	0.87535578	0.15687208	-0.032207932	0.037806295	1	338	8	1.1593935	1.0006889	0.16308998	8.2420349	0.59897649	0.1477952	3135	symp68	symp27	F, 15-49	0.558349673656145	0.553345702303586
1220	-0.0069331313	0.69798398	0.38807893	-0.041930344	0.028081072	2	338	24	0.77292901	0.50044233	0.28983742	2.0612218	1	-0.51468086	3135	symp68	symp28	F, 15-49	0.503738510356563	0.670493111437993
1221	0.00080761377	0.963947	0.045204747	-0.034200743	0.035813991	2	338	18	1.0305719	0.50048345	0.38641879	2.748517	1	0.060169782	3135	symp68	symp31	F, 15-49	0.582431205225263	0.670493111437993
1222	0.0012825163	0.94277632	0.071786605	-0.033726387	0.036288276	5	338	45	1.0305719	0.20038483	0.69583672	1.5263332	0.81178188	0.15028074	3135	symp68	symp34	F, 15-49	0.577039073688773	0.657045498249849
1223	0.036443483	0.04131313	2.0412145	0.0014379285	0.071359828	44	338	310	1.3164726	0.023055898	1.2583059	1.377328	0.052975331	11.925621	3135	symp68	symp35	F, 15-49	0.0790980251895081	0.131753488960451
1224	0.03194911	0.073677972	1.7892075	-0.0030617034	0.066881694	1	338	2	4.6375742	1.0017984	0.65094286	33.039909	0.20403661	1.5314373	3135	symp68	symp37	F, 15-49	0.120121774301915	0.309927117037166
1225	-0.011663792	0.51386589	0.65290427	-0.046652131	0.023353131	1	338	17	0.54559696	1.0004932	0.076777682	3.8771164	1	-0.60557616	3135	symp68	symp38	F, 15-49	0.427659056290778	0.670493111437993
1226	-0.021192057	0.23553309	1.1864538	-0.056157783	0.013825589	2	338	40	0.4637574	0.50039303	0.17391926	1.2366136	0.31031868	-1.5355803	3135	symp68	symp41	F, 15-49	0.268833182653659	0.389625933480778
1227	0.022504251	0.20777971	1.2599542	-0.012512994	0.057466365	1	338	3	3.0917161	1.0013052	0.43438151	22.005327	0.28990817	1.1272548	3135	symp68	symp42	F, 15-49	0.247555978472823	0.376086322626841
1228	0.028544344	0.11006153	1.5983698	-0.0064695077	0.06348829	15	338	95	1.4644971	0.067016892	1.2842293	1.6700691	0.12782453	5.6927719	3135	symp68	symp53	F, 15-49	0.159898758331302	0.232924402231396
1229	0.062783711	0.00043580405	3.5211523	0.027837504	0.097576633	115	338	818	1.3039633	0.0090183504	1.2811171	1.3272171	0.00063030911	29.429811	3135	symp68	symp56	F, 15-49	0.0018515574082228	0.003753112371331
1230	-0.011663792	0.51386589	0.65290427	-0.046652131	0.023353131	1	338	17	0.54559696	1.0004932	0.076777682	3.8771164	1	-0.60557616	3135	symp68	symp59	F, 15-49	0.427659056290778	0.670493111437993
1231	-0.033998579	0.056987345	1.9041103	-0.068923935	0.0010100121	26	338	336	0.71771979	0.038789425	0.66517615	0.77441388	0.06219621	-8.550683	3135	symp68	symp62	F, 15-49	0.100378769727119	0.147236034084354
1232	-0.020835323	0.243512	1.166473	-0.05580201	0.014182409	1	32	282	0.34740692	1.0004299	0.048893973	2.4684343	0.35734329	-1.0568042	3135	symp73	symp1	F, 15-49	0.274476776075321	0.420000133568119
1233	0.018840604	0.29161817	1.0547562	-0.016177455	0.0538125	1	32	36	2.7213542	1.0011871	0.38243476	19.364788	0.31026006	0.99994254	3135	symp73	symp7	F, 15-49	0.308967790622021	0.389625933480778
1234	0.005782824	0.74619538	0.32368863	-0.029230481	0.040781956	2	32	157	1.2480096	0.50051814	0.46791643	3.3286455	0.67340416	0.44264117	3135	symp73	symp8	F, 15-49	0.519600238636045	0.593877086437613
1235	-0.0071800789	0.68778324	0.40190241	-0.042176865	0.027834306	3	32	365	0.80522263	0.33373803	0.418632	1.5488149	1	-0.64912146	3135	symp73	symp14	F, 15-49	0.500267042889519	0.670493111437993
1236	0.027692018	0.12109721	1.5506057	-0.0073224693	0.062638685	3	32	126	2.3325894	0.33390042	1.2123178	4.4880743	0.13539182	2.5366213	3135	symp73	symp15	F, 15-49	0.170518862448997	0.240656077529493
1237	-0.031790379	0.075122222	1.7803094	-0.066723511	0.0032205915	14	32	1854	0.73978561	0.071764506	0.64271539	0.85151649	0.10228231	-4.1997762	3135	symp73	symp26	F, 15-49	0.12172169159797	0.202923540606509
1238	0.027490128	0.12383392	1.5392923	-0.0075245015	0.06243743	1	32	24	4.0820313	1.0016211	0.57316434	29.071903	0.21897446	1.4043181	3135	symp73	symp28	F, 15-49	0.173056998376002	0.321839385466807
1239	-0.0017464304	0.92213434	0.097753458	-0.036751572	0.03326299	3	32	310	0.94808465	0.33375323	0.49289075	1.8236588	1	-0.15973316	3135	symp73	symp35	F, 15-49	0.571556787530899	0.670493111437993
1240	0.019073837	0.28568485	1.067818	-0.015944198	0.054045137	2	32	95	2.0625	0.50064802	0.77309656	5.5024252	0.25277278	1.4459636	3135	symp73	symp53	F, 15-49	0.305076657673638	0.350214035227273
1241	-0.016979549	0.34191284	0.95053691	-0.051956054	0.01803856	6	32	818	0.71859717	0.16702396	0.51797867	0.99691737	0.42164454	-1.9784846	3135	symp73	symp56	F, 15-49	0.340863326639186	0.4609988046621
1242	0.035714041	0.045553427	2.0003057	0.00070753979	0.070633121	1	32	17	5.7628675	1.0021573	0.80832332	41.085842	0.16042995	1.7476649	3135	symp73	symp59	F, 15-49	0.0850557427034801	0.269598888963839
1243	-0.0046052854	0.79659724	0.25777534	-0.039606288	0.030407004	3	32	338	0.8695451	0.33374488	0.45206696	1.6725591	1	-0.41883805	3135	symp73	symp68	F, 15-49	0.534275102064641	0.670493111437993
1244	0.15215571	1.0725197e-17	8.6169748	0.11777566	0.18617144	6	37	37	13.739956	0.16771621	9.8905954	19.087465	3.1605807e-06	15.623464	3135	symp74	symp13	F, 15-49	3.0764683024524e-16	3.30429059329542e-05
1245	0.0063742907	0.721268	0.35679674	-0.028639488	0.041372444	5	37	365	1.1606812	0.20039313	0.78367299	1.7190599	0.61206967	0.7435739	3135	symp74	symp14	F, 15-49	0.512152847413359	0.560136193814135
1246	0.0077134399	0.66594642	0.43175882	-0.027301321	0.042709295	2	37	126	1.3449163	0.50053358	0.50423443	3.5872204	0.65934491	0.59203184	3135	symp74	symp15	F, 15-49	0.49077284534733	0.586793039921393
1247	-0.041346576	0.020607146	2.3162811	-0.076243609	-0.0063483762	15	37	1854	0.68551564	0.067000322	0.60115367	0.78171635	0.027586555	-5.6355548	3135	symp74	symp26	F, 15-49	0.046005854132899	0.083047843637227
1248	0.03647561	0.041134316	2.0430164	0.0014700997	0.071391836	2	37	45	3.7657657	0.5009197	1.4107883	10.051821	0.097803168	2.6470337	3135	symp74	symp34	F, 15-49	0.0789162139506923	0.19702455115168
1249	-0.02630716	0.14084989	1.4730059	-0.061258134	0.0087082479	1	37	310	0.27332172	1.0004063	0.03846902	1.9419459	0.17257051	-1.296579	3135	symp74	symp35	F, 15-49	0.189941426243208	0.281481108258297
1250	0.049602896	0.0054707788	2.7798553	0.014620898	0.084463619	4	37	95	3.5675676	0.25060359	2.183002	5.8302917	0.02432254	5.0752826	3135	symp74	symp53	F, 15-49	0.0158463124213349	0.0753701979170368
1251	0.015777653	0.37717667	0.88323575	-0.019240363	0.050757006	12	37	818	1.2429789	0.083685458	1.0549437	1.46453	0.35321313	2.5991476	3135	symp74	symp56	F, 15-49	0.361586998024541	0.417276501045178
1252	-0.028315887	0.11293853	1.5855668	-0.06326057	0.0066981404	1	37	336	0.25217181	1.0003995	0.035492718	1.7916526	0.17467567	-1.3770944	3135	symp74	symp62	F, 15-49	0.162669331752106	0.283444581548699
1253	0.0096266698	0.59002137	0.53886056	-0.025389275	0.04461902	5	37	338	1.2533984	0.20039904	0.8462643	1.8564029	0.59001583	1.1270441	3135	symp74	symp68	F, 15-49	0.462953657769234	0.548306921461978
1254	-0.017884167	0.31681019	1.0011944	-0.052858461	0.017133949	4	71	282	0.62631106	0.25036901	0.38341725	1.0230774	0.40422726	-1.8688738	3135	symp75	symp1	F, 15-49	0.324773227241434	0.45103882706221
1255	0.027225824	0.12748931	1.5244819	-0.0077889869	0.062173955	1	71	11	4.0140843	1.0015996	0.56364781	28.586779	0.2230619	1.3875898	3135	symp75	symp4	F, 15-49	0.176639171722781	0.325971479286717
1256	0.0037165757	0.83521897	0.20803009	-0.031294882	0.038718928	1	71	36	1.2265258	1.0007104	0.17252612	8.7196388	0.56367928	0.20404071	3135	symp75	symp7	F, 15-49	0.54781628216842	0.535842175277256
1257	0.033857711	0.058023952	1.8962119	-0.0011510411	0.068783574	7	71	157	1.9686911	0.14326593	1.4867131	2.6069219	0.087397195	4.7280531	3135	symp75	symp8	F, 15-49	0.101596149617819	0.182964695298778
1258	-0.028518975	0.11037812	1.5969481	-0.063463002	0.006494897	4	71	365	0.48388964	0.25035766	0.29623583	0.79041481	0.13330227	-2.8994455	3135	symp75	symp14	F, 15-49	0.160200292580304	0.238769752402722
1259	0.056178756	0.0016510196	3.1494792	0.021213088	0.091007166	8	71	126	2.8034875	0.12543087	2.1924503	3.5848215	0.0068890746	8.218585	3135	symp75	symp15	F, 15-49	0.00586650054235339	0.0282331822650291
1260	-0.047926269	0.0072765537	2.6856732	-0.082794748	-0.012940594	31	71	1854	0.7382971	0.032584742	0.69261909	0.78698754	0.0098654581	-9.3113813	3135	symp75	symp26	F, 15-49	0.0199536557060715	0.0374288460392776
1261	0.021398496	0.23100111	1.1980168	-0.013619094	0.056363661	10	71	310	1.4243525	0.10036451	1.169999	1.7340016	0.22654134	3.524327	3135	symp75	symp35	F, 15-49	0.265432065001478	0.329409221071503
1262	0.017954402	0.31491306	1.0051275	-0.017063711	0.052928522	1	71	17	2.5973487	1.0011476	0.36503646	18.480951	0.32324335	0.95339715	3135	symp75	symp38	F, 15-49	0.323802955219663	0.397541551670017
1263	0.0017975796	0.91986138	0.10061646	-0.033211898	0.036802653	1	71	40	1.1038733	1.0006711	0.15528542	7.8470736	0.60232961	0.098758839	3135	symp75	symp41	F, 15-49	0.571270153983339	0.555101181182782
1264	0.098163769	3.6415578e-08	5.5212069	0.063374162	0.13271509	10	71	95	4.6478872	0.10046734	3.8171222	5.6594615	4.0551422e-05	15.292659	3135	symp75	symp53	F, 15-49	3.56838074994821e-07	0.000334681203583432
1265	-0.026978008	0.1309924	1.5105954	-0.061926909	0.0080369702	13	71	818	0.7017287	0.077259377	0.6031214	0.81645781	0.17057626	-4.5846658	3135	symp75	symp56	F, 15-49	0.180069511957244	0.279583265703072
1266	0.017954402	0.31491306	1.0051275	-0.017063711	0.052928522	1	71	17	2.5973487	1.0011476	0.36503646	18.480951	0.32324335	0.95339715	3135	symp75	symp59	F, 15-49	0.323802955219663	0.397541551670017
1267	-0.0042248964	0.81307328	0.2364831	-0.039226484	0.030787045	7	71	336	0.91989434	0.14321814	0.69474947	1.2180011	1	-0.58300179	3135	symp75	symp62	F, 15-49	0.540177995935825	0.670493111437993
1268	-0.025265662	0.15727	1.4146518	-0.060219787	0.0097503504	4	71	338	0.52254355	0.25036076	0.31989771	0.85355961	0.17912894	-2.5924468	3135	symp75	symp68	F, 15-49	0.205168044628445	0.287884322155137
1269	0.0032169817	0.85711265	0.18006572	-0.031793986	0.038220067	1	71	37	1.1933764	1.0006998	0.16786674	8.4837971	0.57367563	0.17666304	3135	symp75	symp74	F, 15-49	0.554189042717293	0.540300054507887
1270	0.022909403	0.19970982	1.2826494	-0.012107695	0.057870381	4	19	365	1.8082192	0.25046328	1.1067574	2.9542668	0.26676238	2.3649874	3135	symp76	symp14	F, 15-49	0.241557587381765	0.359748005979039
1271	0.004945911	0.78191978	0.27684191	-0.030066682	0.039946381	1	19	126	1.3095238	1.0007368	0.18419127	9.310173	0.54237235	0.26946503	3135	symp76	symp15	F, 15-49	0.530045883514966	0.525503238518498
1272	-0.0019761198	0.91193271	0.11060998	-0.036980949	0.033033554	11	19	1854	0.97896439	0.091256559	0.81863016	1.1707011	1	-0.23296955	3135	symp76	symp26	F, 15-49	0.570011082201799	0.670493111437993
1273	0.029204922	0.10206761	1.6353908	-0.0058084046	0.064146727	4	19	310	2.1290324	0.25048885	1.3030522	3.4785852	0.1108458	3.0167711	3135	symp76	symp35	F, 15-49	0.151959735373806	0.214209324207493
1274	0.028473584	0.11094639	1.5944042	-0.0065403241	0.063417755	8	19	818	1.6136919	0.12538342	1.2620952	2.0632372	0.11943431	3.8164909	3135	symp76	symp56	F, 15-49	0.160778549483263	0.224656078848851
1275	-0.013769022	0.44090176	0.77076942	-0.048752911	0.021248609	1	19	336	0.49107143	1.0004758	0.069107078	3.4895289	0.71324682	-0.71082753	3135	symp76	symp62	F, 15-49	0.392312183887614	0.611326867486819
1276	0.03911132	0.028535182	2.1908622	0.0041095568	0.074017361	5	19	338	2.4408283	0.2004748	1.6477437	3.6156371	0.046075247	4.4511204	3135	symp76	symp68	F, 15-49	0.0595482095026541	0.119063573654217
1277	0.021001702	0.23976734	1.175792	-0.01401599	0.055967942	2	2	1854	1.6909385	0.50058877	0.63389605	4.5106339	0.51654917	1.0493318	3135	symp77	symp26	F, 15-49	0.272070181506979	0.513932738723841
1278	0.00070024043	0.96873766	0.039194711	-0.03430799	0.035706755	3	5	1854	1.0145631	0.33376029	0.52744424	1.9515585	1	0.043318763	3135	symp83	symp26	F, 15-49	0.583627597234558	0.670493111437993
1279	0.013538858	0.44857818	0.75788277	-0.021478711	0.048523247	1	5	310	2.0225806	1.0009643	0.2843596	14.386125	0.4060466	0.70369571	3135	symp83	symp35	F, 15-49	0.395951913317147	0.451847455178466
1280	0.011879717	0.50610405	0.66499281	-0.023137294	0.046867613	1	5	338	1.8550296	1.0009108	0.26083049	13.192992	0.43492377	0.61733836	3135	symp83	symp68	F, 15-49	0.423657715004358	0.468916259589517
1281	0.047644641	0.0076275673	2.6698556	0.012658367	0.082514405	1	5	71	8.830986	1.003136	1.2362964	63.080593	0.10828936	2.1714571	3135	symp83	symp75	F, 15-49	0.0207834356328498	0.21078765117785
1282	-0.024822429	0.16468254	1.3898191	-0.059777871	0.010193817	1	4	1854	0.42273462	1.0004539	0.059492778	3.0038025	0.31127274	-0.86062002	3135	symp88	symp26	F, 15-49	0.21140026635051	0.389673247966123
1283	-0.00088922027	0.96030682	0.049772531	-0.035895489	0.03411923	1	4	818	0.95812958	1.0006247	0.13479547	6.8104091	1	-0.042745542	3135	symp88	symp56	F, 15-49	0.582051021800509	0.670493111437993
1284	-0.037834201	0.034150422	2.1192191	-0.072745241	-0.0028305636	1	6	1854	0.2818231	1.000409	0.039665345	2.0023587	0.044918679	-1.2659581	3135	symp91	symp26	F, 15-49	0.0683722250494391	0.116919668326055
1285	0.0099435551	0.57784033	0.55660021	-0.02507256	0.044935301	1	6	310	1.6854838	1.0008568	0.23701628	11.98591	0.46487266	0.52160579	3135	symp91	symp35	F, 15-49	0.457379009942988	0.486417597761474
1286	0.014848077	0.40593183	0.83118612	-0.020169795	0.049829565	1	1	1854	1.6909385	1.0008584	0.23778251	12.024741	1	0.52483314	3135	symp94	symp26	F, 15-49	0.37629200981141	0.670493111437993
1287	0.036210243	0.042631071	2.0281336	0.0012043818	0.071127467	1	2	282	5.5585108	1.0020921	0.77975899	39.623833	0.17183904	1.711749	3135	symp95	symp1	F, 15-49	0.0809062939710963	0.281000957376972
1288	-0.0046971021	0.79263353	0.26291478	-0.039697964	0.030315271	1	2	1854	0.84546924	1.0005888	0.11895411	6.0091934	1	-0.16776469	3135	symp95	symp26	F, 15-49	0.533336353101194	0.670493111437993
1289	0.03194911	0.073677972	1.7892075	-0.0030617034	0.066881694	1	2	338	4.6375742	1.0017984	0.65094286	33.039909	0.20403661	1.5314373	3135	symp95	symp68	F, 15-49	0.120121774301915	0.309927117037166
1290	0.014848077	0.40593183	0.83118612	-0.020169795	0.049829565	1	1	1854	1.6909385	1.0008584	0.23778251	12.024741	1	0.52483314	3135	symp108	symp26	F, 15-49	0.37629200981141	0.670493111437993
1291	0.014848077	0.40593183	0.83118612	-0.020169795	0.049829565	1	1	1854	1.6909385	1.0008584	0.23778251	12.024741	1	0.52483314	3135	symp115	symp26	F, 15-49	0.37629200981141	0.670493111437993
1292	0.10104748	1.427828e-08	5.68505	0.066274531	0.13557528	1	1	95	33	1.0108454	4.5505614	239.31114	0.030303031	3.4589934	3135	symp115	symp53	F, 15-49	1.49509424744971e-07	0.0890518809082484
1293	0.051385239	0.0040037208	2.8800015	0.016407367	0.086237498	1	1	338	9.2751484	1.0032777	1.2981164	66.27169	0.10781499	2.220062	3135	symp119	symp68	F, 15-49	0.0123852125580833	0.210245712121466
1294	0.052118957	0.0035113778	2.9212356	0.017142847	0.086967669	1	2	157	9.9840765	1.0035038	1.3967164	71.368668	0.097666688	2.2929573	3135	symp122	symp8	F, 15-49	0.0111838120686605	0.19702455115168
1295	-0.0046971021	0.79263353	0.26291478	-0.039697964	0.030315271	1	2	1854	0.84546924	1.0005888	0.11895411	6.0091934	1	-0.16776469	3135	symp122	symp26	F, 15-49	0.533336353101194	0.670493111437993
1296	0.03194911	0.073677972	1.7892075	-0.0030617034	0.066881694	1	2	338	4.6375742	1.0017984	0.65094286	33.039909	0.20403661	1.5314373	3135	symp122	symp68	F, 15-49	0.120121774301915	0.309927117037166
1297	-0.058844555	0.00097963063	3.2994361	-0.093659006	-0.023886375	3	164	282	0.20336014	0.33367404	0.10573938	0.3911064	0.00021343828	-4.7734513	3135	symp125	symp1	F, 15-49	0.00375124125454103	0.00145861691790299
1298	0.015016088	0.40063989	0.8405934	-0.020001814	0.049997196	3	164	36	1.5929878	0.3338218	0.82805198	3.0645542	0.43347904	1.3947903	3135	symp125	symp7	F, 15-49	0.374226376628237	0.468215735593378
1299	-0.047377568	0.0079743788	2.6548557	-0.082248539	-0.01239073	1	164	157	0.12175703	1.0003579	0.017138476	0.86499959	0.0028802408	-2.1049743	3135	symp125	symp8	F, 15-49	0.0215423893485817	0.013857743593791
1300	0.067182109	0.000166982	3.768913	0.032250568	0.10194972	7	164	37	3.6165128	0.14334102	2.7307105	4.7896562	0.0025630128	8.968195	3135	symp125	symp13	F, 15-49	0.000799106158802447	0.0125911885511412
1301	0.075512059	2.3125356e-05	4.2387543	0.040612027	0.11022806	36	164	365	1.8853992	0.028113564	1.7843194	1.9922053	0.00013357073	22.556358	3135	symp125	symp14	F, 15-49	0.000138370354835963	0.000968318369043659
1302	-0.018901676	0.29005659	1.0581764	-0.053873416	0.016116377	4	164	126	0.60685247	0.25036746	0.37150618	0.9912889	0.41149551	-1.9949458	3135	symp125	symp15	F, 15-49	0.307876382908964	0.454408222240872
1303	0.0057501318	0.74758124	0.32185864	-0.029263146	0.040749319	1	164	14	1.3654181	1.0007546	0.19204639	9.7078981	0.5294416	0.31122583	3135	symp125	symp17	F, 15-49	0.520026170965301	0.51855469904671
1304	0.014607775	0.41357282	0.81773126	-0.02041005	0.049589805	102	164	1854	1.0516813	0.010126292	1.0310137	1.0727631	0.46285942	4.9761643	3135	symp125	symp26	F, 15-49	0.379621949457371	0.485257526958404
1305	0.055956654	0.0017227677	3.1369884	0.020990385	0.090786204	7	164	45	2.9735773	0.14331172	2.2453799	3.9379358	0.0079425462	7.6041627	3135	symp125	symp34	F, 15-49	0.00604878209382201	0.0316793349721476
1306	-0.025037285	0.16105714	1.4018565	-0.05999209	0.0099788494	11	164	310	0.67830449	0.091247842	0.56722188	0.81114113	0.17999092	-4.2538977	3135	symp125	symp35	F, 15-49	0.208157830947502	0.288337024117417
1307	0.031734508	0.075636081	1.7771772	-0.0032765216	0.066667832	1	164	4	4.7789636	1.0018435	0.6707294	34.050232	0.19348118	1.5613453	3135	symp125	symp40	F, 15-49	0.122136173865859	0.301030195725504
1308	-0.013945272	0.43507469	0.78063756	-0.048928775	0.021072403	1	164	40	0.47789633	1.0004715	0.067253537	3.3958793	0.72123533	-0.73801345	3135	symp125	symp41	F, 15-49	0.389112421532663	0.612184132193822
1309	-0.016461337	0.35685062	0.92151874	-0.051439084	0.018556744	3	164	95	0.60365856	0.3337166	0.31385282	1.1610653	0.48434594	-1.5125006	3135	symp125	symp53	F, 15-49	0.349752124524958	0.497116854302103
1310	0.11486021	1.1189617e-10	6.4719276	0.080175199	0.14926741	78	164	818	1.8227831	0.013147048	1.7764132	1.8703634	1.3421888e-09	45.665348	3135	symp125	symp56	F, 15-49	1.54634255429028e-09	2.38421413428426e-08
1311	-0.044353124	0.01300579	2.4850321	-0.079237483	-0.0093602696	8	164	336	0.45513937	0.12533723	0.35600427	0.58188021	0.0093623204	-6.2802696	3135	symp125	symp62	F, 15-49	0.0318941137874228	0.0360813563603006
1312	-0.012386916	0.48811707	0.69338864	-0.04737376	0.022630285	15	164	338	0.8483367	0.067003787	0.74393243	0.96739322	0.60435098	-2.4547517	3135	symp125	symp68	F, 15-49	0.414986420251765	0.556298998801542
1313	0.0046463483	0.79482388	0.26007384	-0.030365979	0.039647289	2	164	32	1.1947409	0.50050962	0.44795182	3.186516	0.68296242	0.35549626	3135	symp125	symp73	F, 15-49	0.534202599477194	0.597839942048521
1314	0.00085474498	0.96184456	0.047842834	-0.034153666	0.03586106	2	164	37	1.0332894	0.50048387	0.38743734	2.7557666	0.72015822	0.065431267	3135	symp125	symp74	F, 15-49	0.582067992167302	0.612184132193822
1315	-0.0068771308	0.70030493	0.38494417	-0.041874439	0.028137032	3	164	71	0.80771214	0.3337383	0.41992608	1.5536041	1	-0.6398713	3135	symp125	symp75	F, 15-49	0.504644042455311	0.670493111437993
1316	0.00011186773	0.99500442	0.0062615955	-0.034895658	0.03511912	1	164	19	1.0060976	1.00064	0.14153965	7.1515808	1	0.0060751578	3135	symp125	symp76	F, 15-49	0.590803843311385	0.670493111437993
1317	0.023062898	0.19671302	1.2912478	-0.011954142	0.058023438	2	73	36	2.3858447	0.50069958	0.894207	6.3657017	0.20391661	1.7366766	3135	symp127	symp7	F, 15-49	0.239278119036784	0.309927117037166
1318	0.022296719	0.2120038	1.2483292	-0.012720598	0.057259414	2	73	37	2.3213625	0.50068933	0.87005681	6.193531	0.21251194	1.6819897	3135	symp127	symp13	F, 15-49	0.25103866003094	0.315801889955252
1319	0.0098971305	0.5796175	0.55400127	-0.02511896	0.044888966	10	73	365	1.176581	0.10035661	0.96648818	1.4323432	0.57828784	1.6203492	3135	symp127	symp14	F, 15-49	0.458167471311375	0.542643316984432
1320	-0.020827021	0.24369991	1.1660081	-0.055793732	0.014190712	1	73	126	0.34083498	1.0004278	0.047969237	2.4217286	0.36753383	-1.0758966	3135	symp127	symp15	F, 15-49	0.274623178506003	0.425940297857986
1321	0.021380831	0.23138648	1.1970273	-0.013636764	0.056346044	1	73	14	3.0675147	1.0012976	0.43098778	21.832745	0.28146893	1.1194152	3135	symp127	symp17	F, 15-49	0.265737368957547	0.370545411575271
1322	-0.011813843	0.50846547	0.66130483	-0.046801876	0.023203142	1	73	81	0.53018773	1.0004882	0.07460998	3.7675793	1	-0.63421452	3135	symp127	symp21	F, 15-49	0.424807975762403	0.670493111437993
1323	0.020776628	0.24484281	1.1631856	-0.014241119	0.055743471	48	73	1854	1.11185	0.021159803	1.0666811	1.1589315	0.27885193	5.0106931	3135	symp127	symp26	F, 15-49	0.275386556142423	0.369253149593743
1324	0.0055374778	0.7566157	0.30995515	-0.029475624	0.040537007	8	73	310	1.1082634	0.12536328	0.86682534	1.4169494	0.69239515	0.81997108	3135	symp127	symp35	F, 15-49	0.523188932101574	0.602992479532967
1325	0.017400168	0.33008671	0.9740907	-0.017617952	0.052375652	1	73	17	2.5261886	1.0011249	0.35505125	17.973824	0.33073342	0.92567039	3135	symp127	symp38	F, 15-49	0.333820725735548	0.402441259927105
1326	0.022060381	0.21688931	1.2350909	-0.012957014	0.05702373	4	73	95	1.8082192	0.25046328	1.1067574	2.9542668	0.28167957	2.3649874	3135	symp127	symp53	F, 15-49	0.25491044345938	0.370640803226354
1327	-0.0050454447	0.77764523	0.28241333	-0.040045761	0.029967235	18	73	818	0.94500452	0.055891383	0.84695077	1.0544102	0.89285058	-1.0120624	3135	symp127	symp56	F, 15-49	0.528814535172837	0.670493111437993
1328	-0.026146384	0.14329498	1.4639975	-0.061097849	0.0088691227	4	73	336	0.51125246	0.25035986	0.31298593	0.83511448	0.17941086	-2.6797099	3135	symp127	symp62	F, 15-49	0.192289968154839	0.288078497372965
1329	0.028162228	0.11490668	1.5769557	-0.0068519162	0.063107401	12	73	338	1.5246818	0.083692946	1.2940122	1.7964705	0.12459512	5.0396814	3135	symp127	symp68	F, 15-49	0.164552666385053	0.231281971487889
1330	0.026406111	0.13936105	1.4785503	-0.0086092344	0.061356779	2	73	32	2.6840754	0.50074714	1.0058892	7.1620822	0.17003292	1.9717262	3135	symp127	symp73	F, 15-49	0.188885354588332	0.279033716281149
1331	-0.009287362	0.60319382	0.51986587	-0.044280354	0.025728391	1	73	71	0.60486203	1.000512	0.085114449	4.2984252	1	-0.50249755	3135	symp127	symp75	F, 15-49	0.468722766079163	0.670493111437993
1332	0.079866879	7.5627768e-06	4.4847317	0.044985265	0.11455398	1	73	2	21.472603	1.0071684	2.9823983	154.59795	0.046036016	3.0449505	3135	symp127	symp95	F, 15-49	4.98526156908715e-05	0.119019527556627
1333	0.058718055	0.0010046766	3.2923186	0.023759509	0.093533181	10	73	164	2.6186101	0.10040261	2.1508317	3.1881244	0.0041377842	9.5878353	3135	symp127	symp125	F, 15-49	0.00383164810190107	0.0187163750232196
1334	-0.02534679	0.15594105	1.4191971	-0.060300671	0.0096691791	5	100	282	0.55585104	0.20035455	0.37532994	0.82319677	0.21097888	-2.9310784	3135	symp128	symp1	F, 15-49	0.2039966345151	0.314394595965812
1335	0.0199266	0.2646887	1.1155772	-0.015091315	0.054895695	1	100	11	2.8499999	1.0012282	0.40048128	20.281847	0.30034968	1.0460343	3135	symp128	symp4	F, 15-49	0.290386850050485	0.383177292293058
1336	0.04858432	0.0065122177	2.7226355	0.013600064	0.083449773	4	100	36	3.4833333	0.25059685	2.1314869	5.6925569	0.026251527	4.9800692	3135	symp128	symp7	F, 15-49	0.0182378364473308	0.079789997514927
1337	0.058190089	0.0011157407	3.2626145	0.023230024	0.093008012	12	100	157	2.3961782	0.083716109	2.0335672	2.8234475	0.0036936463	10.438554	3135	symp128	symp8	F, 15-49	0.00417779679713826	0.0171113918534609
1338	-0.014956392	0.40251541	0.83725089	-0.049937632	0.0200615	9	100	365	0.77301371	0.11145759	0.62131608	0.96174914	0.5252009	-2.3099236	3135	symp128	symp14	F, 15-49	0.375146787367402	0.516498776930128
1339	0.03679077	0.03941476	2.0606925	0.0017856814	0.071705803	8	100	126	1.9904761	0.12539844	1.5567385	2.5450616	0.061251927	5.4894929	3135	symp128	symp15	F, 15-49	0.0765227275332455	0.145533634805734
1340	-0.066978633	0.00017478361	3.7574465	-0.10174745	-0.032046385	41	100	1854	0.69328481	0.02471472	0.6605019	0.72769481	0.00025880846	-14.821711	3135	symp128	symp26	F, 15-49	0.000829729741844553	0.00172687543057788
1341	0.079730637	7.8388002e-06	4.4770322	0.044848427	0.11441866	23	100	310	2.3259678	0.043829601	2.1344953	2.5346162	9.5819494e-05	19.259501	3135	symp128	symp35	F, 15-49	5.15285841583557e-05	0.000718929694627219
1342	0.01131384	0.52657586	0.63331246	-0.023702936	0.046302889	1	100	17	1.8441176	1.0009073	0.25929797	13.115297	0.42451161	0.61144614	3135	symp128	symp38	F, 15-49	0.433812461977933	0.462874291454034
1343	0.01171079	0.51217121	0.6555354	-0.023306154	0.046699032	2	100	40	1.5675	0.50056911	0.58764434	4.1811962	0.36676773	0.89794201	3135	symp128	symp41	F, 15-49	0.426849134054646	0.425602179198829
1344	0.010268231	0.56548399	0.57477617	-0.024748053	0.045259349	4	100	95	1.3200001	0.25042436	0.80799454	2.1564503	0.54500628	1.1086452	3135	symp128	symp53	F, 15-49	0.452247801012735	0.527053214971661
1345	0.0078846458	0.65899545	0.44134262	-0.027130231	0.042880196	28	100	818	1.0731051	0.036045592	0.99990708	1.1516616	0.64465976	1.9574221	3135	symp128	symp56	F, 15-49	0.488523234809874	0.57977395915146
1346	0.0056653065	0.75118089	0.31711048	-0.029347902	0.040664628	1	100	23	1.3630434	1.0007539	0.19171268	9.691	0.52682042	0.30948675	3135	symp128	symp58	F, 15-49	0.521166886012292	0.517292287121297
1347	-0.039419211	0.027306972	2.2081358	-0.074324034	-0.00441792	4	100	336	0.37321427	0.25034884	0.22848465	0.60962039	0.021406632	-3.9369166	3135	symp128	symp62	F, 15-49	0.0574921234049415	0.068219166580486
1348	-0.022131845	0.21540354	1.2390939	-0.057094999	0.012885526	7	100	338	0.64926034	0.14320581	0.49036521	0.85964298	0.25317717	-3.0160892	3135	symp128	symp68	F, 15-49	0.253857642861602	0.350683744181612
1349	-0.00037442785	0.98328054	0.020957928	-0.035381351	0.034633413	1	100	32	0.97968751	1.0006316	0.13782652	6.963737	1	-0.020508682	3135	symp128	symp73	F, 15-49	0.587899065197907	0.670493111437993
1350	-0.003029197	0.86537135	0.16955465	-0.03803255	0.031981584	1	100	37	0.84729731	1.0005894	0.11921117	6.022193	1	-0.16560605	3135	symp128	symp74	F, 15-49	0.556598549224368	0.670493111437993
1351	0.04557262	0.010711635	2.5534987	0.010582114	0.08045166	6	100	71	2.6492958	0.1671266	1.9092791	3.6761353	0.024333745	5.8296757	3135	symp128	symp75	F, 15-49	0.0272274644691826	0.0753701979170368
1352	0.067302868	0.000162508	3.7757185	0.032371748	0.10206977	1	100	2	15.675	1.0053191	2.1850564	112.44818	0.062788226	2.7375062	3135	symp128	symp95	F, 15-49	0.000780853616274558	0.147909838912722
1353	-0.018190101	0.30860129	1.0183268	-0.053163636	0.016828002	3	100	164	0.5734756	0.33371338	0.29816207	1.1030051	0.48891342	-1.6662198	3135	symp128	symp125	F, 15-49	0.320110762881354	0.500405049690371
1354	0.020118143	0.26012269	1.126305	-0.014899737	0.055086736	4	100	73	1.7178082	0.25045606	1.0514344	2.8065138	0.29369095	2.1602559	3135	symp128	symp127	F, 15-49	0.286693776615014	0.379373703032099
1355	-0.020835323	0.243512	1.166473	-0.05580201	0.014182409	1	32	282	0.34740692	1.0004299	0.048893973	2.4684343	0.35734329	-1.0568042	3135	symp133	symp1	F, 15-49	0.274476776075321	0.420000133568119
1356	0.048626427	0.0064658606	2.7250006	0.013642263	0.08349169	2	32	36	5.4427085	0.50118715	2.0379615	14.53564	0.051270347	3.3805273	3135	symp133	symp7	F, 15-49	0.0181402123097143	0.128706454043411
1357	0.0027142277	0.87925619	0.15192458	-0.032296229	0.037718032	4	32	365	1.0736301	0.25040469	0.65721267	1.7538946	0.78314829	0.28372294	3135	symp133	symp14	F, 15-49	0.559671037776055	0.641124578814166
1358	-0.038246065	0.03224441	2.1423223	-0.073155507	-0.0032430184	13	32	1854	0.68694377	0.077259012	0.59041446	0.79925507	0.045140803	-4.860311	3135	symp133	symp26	F, 15-49	0.0653300073858387	0.117156771285773
1359	0.014425083	0.41943851	0.80750221	-0.020592704	0.049407519	1	32	45	2.1770833	1.0010135	0.30605194	15.48656	0.37185133	0.77719837	3135	symp133	symp34	F, 15-49	0.382279571323203	0.428260585364968
1360	0.040778302	0.022415062	2.2843924	0.0057791639	0.075677656	7	32	310	2.2121975	0.14327703	1.6705675	2.9294345	0.033229869	5.5416169	3135	symp133	symp35	F, 15-49	0.0492112151565154	0.0945203957932947
1361	0.019073837	0.28568485	1.067818	-0.015944198	0.054045137	2	32	95	2.0625	0.50064802	0.77309656	5.5024252	0.25277278	1.4459636	3135	symp133	symp53	F, 15-49	0.305076657673638	0.350214035227273
1362	-0.0025264169	0.88755345	0.14141211	-0.037530486	0.032483846	8	32	818	0.95812958	0.12535729	0.74940741	1.2249843	1	-0.34120271	3135	symp133	symp56	F, 15-49	0.562046870461241	0.670493111437993
1363	-0.024925679	0.16293274	1.3956038	-0.059880815	0.010090514	1	32	336	0.29157367	1.0004121	0.041037448	2.0716493	0.24775943	-1.2319549	3135	symp133	symp62	F, 15-49	0.209894143028001	0.346012791266568
1364	-0.025069594	0.16051722	1.4036667	-0.060024302	0.0099465232	1	32	338	0.28984839	1.0004115	0.040794667	2.0593889	0.24811372	-1.2378879	3135	symp133	symp68	F, 15-49	0.207655086198525	0.346271625805032
1365	0.047672607	0.0075920457	2.6714261	0.012686392	0.082542241	2	32	37	5.295608	0.50116366	1.9829726	14.142135	0.053861078	3.3260148	3135	symp133	symp74	F, 15-49	0.0207104934002104	0.133338240734088
1366	0.0058718016	0.74242771	0.32866922	-0.029141577	0.040870789	1	32	71	1.3798416	1.0007592	0.19407329	9.8105345	0.52133042	0.32172441	3135	symp133	symp75	F, 15-49	0.519388758551556	0.515530658416165
1367	0.033151831	0.063456915	1.856635	-0.0018577119	0.068080209	4	32	164	2.3894818	0.25050962	1.4623981	3.9042876	0.083027966	3.4772177	3135	symp133	symp125	F, 15-49	0.107982120319137	0.177738668697894
1368	0.0053631123	0.7640484	0.30019492	-0.029649843	0.040362921	1	32	73	1.3420377	1.0007472	0.18876068	9.5415268	0.53127813	0.29396945	3135	symp133	symp127	F, 15-49	0.52522820154156	0.519497083767226
1369	-0.00037442785	0.98328054	0.020957928	-0.035381351	0.034633413	1	32	100	0.97968751	1.0006316	0.13782652	6.963737	1	-0.020508682	3135	symp133	symp128	F, 15-49	0.587899065197907	0.670493111437993
1370	-0.12629618	1.2742679e-12	7.1262655	-0.16059354	-0.091694206	19	748	282	0.28238422	0.0529554	0.25454462	0.31326869	4.0203813e-15	-23.878332	3135	symp135	symp1	F, 15-49	2.14627582604928e-11	1.37374518305732e-13
1371	0.015495542	0.38576779	0.86743927	-0.019522438	0.050475549	1	748	2	2.0955882	1.0009875	0.29461047	14.90609	0.42032266	0.73910439	3135	symp135	symp2	F, 15-49	0.365968385494964	0.460400580167729
1372	-0.0079046711	0.65818429	0.44246364	-0.04290019	0.027110219	2	748	11	0.76203209	0.5004406	0.28575221	2.0321553	1	-0.5430547	3135	symp135	symp4	F, 15-49	0.488523234809874	0.670493111437993
1373	0.0028836299	0.87178349	0.16140668	-0.032127	0.037887193	9	748	36	1.0477941	0.11146733	0.84215695	1.3036436	0.84524047	0.41884124	3135	symp135	symp7	F, 15-49	0.557429518626133	0.670493111437993
1374	-0.077063963	1.5631394e-05	4.3263831	-0.11176982	-0.042170342	15	748	157	0.40043086	0.066994265	0.35115665	0.45661926	4.6998607e-06	-13.661082	3135	symp135	symp8	F, 15-49	9.70898543474713e-05	4.6951480478155e-05
1375	0.0052295118	0.76975822	0.29271653	-0.029783329	0.040229537	2	748	7	1.197479	0.50051004	0.44897807	3.1938217	0.67443985	0.36006969	3135	symp135	symp10	F, 15-49	0.526852800016729	0.594009258792923
1376	0.0081212074	0.64943933	0.45458499	-0.026893826	0.043116339	10	748	37	1.1327504	0.10035522	0.93048662	1.3789811	0.69777298	1.2420745	3135	symp135	symp13	F, 15-49	0.485260664848428	0.605659696687654
1377	0.027795158	0.11971746	1.5563854	-0.007219255	0.062741496	99	748	365	1.1367848	0.010423753	1.1137954	1.1602489	0.13276474	12.299213	3135	symp135	symp14	F, 15-49	0.169391838975298	0.238613215384615
1378	0.0035696905	0.84164345	0.1998083	-0.031441625	0.038572259	31	748	126	1.0311625	0.032587755	0.96735936	1.0991738	0.8314144	0.94166571	3135	symp135	symp15	F, 15-49	0.549741598441324	0.668297644775363
1379	-0.020561028	0.24977483	1.1511101	-0.055528447	0.014456767	1	748	11	0.38101605	1.0004406	0.053622987	2.7072945	0.47678626	-0.9644888	3135	symp135	symp16	F, 15-49	0.279076862372707	0.492422599262746
1380	-0.015044167	0.39975956	0.84216559	-0.05002521	0.01997374	2	748	14	0.5987395	0.50041455	0.22453105	1.596612	0.54008871	-1.0250075	3135	symp135	symp17	F, 15-49	0.373647076696865	0.524410534429516
1381	0.0068790615	0.70022482	0.38505226	-0.028135102	0.041876364	1	748	3	1.3970588	1.0007647	0.19649276	9.933054	0.55871993	0.33411369	3135	symp135	symp18	F, 15-49	0.504644042455311	0.53371038678227
1382	-0.077014357	1.5830103e-05	4.3235817	-0.11172054	-0.042120531	3	748	81	0.15522876	0.33366892	0.080713741	0.29853612	9.78054e-07	-5.5829453	3135	symp135	symp21	F, 15-49	9.80666845941945e-05	1.14311188134741e-05
1383	0.14408392	5.2086989e-16	8.1498795	0.1096295	0.1781925	537	748	1854	1.2139492	0.0021819994	1.2087685	1.219152	2.9268856e-16	88.853745	3135	symp135	symp26	F, 15-49	1.29749819654807e-14	1.13779822599777e-14
1384	-0.040581457	0.023072675	2.2733471	-0.075481616	-0.0055820001	1	748	24	0.17463236	1.0003748	0.024580374	1.2406832	0.026817324	-1.7444186	3135	symp135	symp28	F, 15-49	0.0502633065023187	0.0812794513585398
1385	-0.01282441	0.47288331	0.71788239	-0.047810335	0.022192942	3	748	18	0.69852942	0.33372667	0.36317071	1.3435647	0.58911055	-1.0750654	3135	symp135	symp31	F, 15-49	0.407081841207878	0.548200781099358
1386	0.058281954	0.0010956349	3.2677827	0.02332215	0.093099393	20	748	45	1.862745	0.050348788	1.6877017	2.0559435	0.0022908906	12.35484	3135	symp135	symp34	F, 15-49	0.00412535845821055	0.0114536318333931
1387	0.040201459	0.024389658	2.2520251	0.00520139	0.075103149	90	748	310	1.2167932	0.011434505	1.1898261	1.2443714	0.029338967	17.16024	3135	symp135	symp35	F, 15-49	0.0525181154356348	0.0869570573132172
1388	-0.00057210156	0.97445625	0.032022364	-0.035578776	0.034435976	4	748	17	0.98615915	0.25039771	0.60367638	1.610979	1	-0.055661481	3135	symp135	symp38	F, 15-49	0.585046754628785	0.670493111437993
1389	-0.030298779	0.089852951	1.6966988	-0.065236971	0.0047136089	5	748	40	0.52389705	0.2003525	0.35375491	0.77587086	0.095437326	-3.2266133	3135	symp135	symp41	F, 15-49	0.138885935880191	0.194227825237539
1390	0.015135136	0.39691538	0.84725916	-0.019882787	0.050115973	2	748	5	1.6764706	0.50058645	0.62847519	4.4720201	0.34312913	1.0321708	3135	symp135	symp51	F, 15-49	0.372142861225482	0.411894340950479
1391	-0.0029105206	0.87059832	0.16291186	-0.037914045	0.032100137	22	748	95	0.97058821	0.0457877	0.88727808	1.0617207	1	-0.65198654	3135	symp135	symp53	F, 15-49	0.557429518626133	0.670493111437993
1392	0.44791192	0	28.041262	0.41948211	0.47546393	458	748	818	2.3466489	0.0025041215	2.3351595	2.3581948	0	340.63376	3135	symp135	symp56	F, 15-49	0	0
1393	-0.039355233	0.027558358	2.2045467	-0.074260309	-0.0043538455	1	748	23	0.18222506	1.0003772	0.025648965	1.2946321	0.025407594	-1.7018708	3135	symp135	symp58	F, 15-49	0.057892626975689	0.0779759551821862
1394	-0.07782501	1.2865205e-05	4.3693676	-0.11252583	-0.042934597	48	748	336	0.5987395	0.021156393	0.57441956	0.62408912	6.9443417e-06	-24.244617	3135	symp135	symp62	F, 15-49	8.14040896632293e-05	6.65245041425824e-05
1395	0.085309863	1.7234806e-06	4.7925382	0.050453153	0.119959	116	748	338	1.4383919	0.0089437263	1.4133971	1.4638288	3.9429606e-06	40.645897	3135	symp135	symp68	F, 15-49	1.28661393947459e-05	3.98351546058236e-05
1396	-0.019619582	0.27212197	1.0983824	-0.054589476	0.015398383	5	748	32	0.65487134	0.20036086	0.44218639	0.96985447	0.40303734	-2.1127706	3135	symp135	symp73	F, 15-49	0.295473026337816	0.450539761354128
1397	-0.005738338	0.74808145	0.32119846	-0.040737543	0.029274931	8	748	37	0.90620029	0.12535521	0.70879346	1.1585872	0.84807593	-0.78572637	3135	symp135	symp74	F, 15-49	0.520144782103178	0.670493111437993
1398	0.010360489	0.56199616	0.57994092	-0.024655843	0.045351427	19	748	71	1.1215824	0.052969489	1.0109802	1.2442846	0.57358187	2.1661634	3135	symp135	symp75	F, 15-49	0.450600506863058	0.540300054507887
1399	0.033426978	0.061291218	1.8720613	-0.001582263	0.068354376	8	748	19	1.7647059	0.12538944	1.3801894	2.2563474	0.099190176	4.5297594	3135	symp135	symp76	F, 15-49	0.105180468524566	0.19899807647201
1400	-0.007389965	0.67915779	0.41365135	-0.042386387	0.02762457	1	748	6	0.69852942	1.0005419	0.098289296	4.9643588	1	-0.35858369	3135	symp135	symp91	F, 15-49	0.49643457918498	0.670493111437993
1401	0.015495542	0.38576779	0.86743927	-0.019522438	0.050475549	1	748	2	2.0955882	1.0009875	0.29461047	14.90609	0.42032266	0.73910439	3135	symp135	symp95	F, 15-49	0.365968385494964	0.460400580167729
1402	0.031909935	0.074032284	1.7870114	-0.0031009174	0.066842653	1	748	1	4.1911764	1.0016559	0.58844948	29.851265	0.23859648	1.4306124	3135	symp135	symp108	F, 15-49	0.120450480807338	0.338708215751013
1403	0.09367571	1.484524e-07	5.2664881	0.058861349	0.12826248	67	748	164	1.7122489	0.015252606	1.6618186	1.7642096	7.0950296e-07	35.260052	3135	symp135	symp125	F, 15-49	1.346008588883e-06	8.49600556840659e-06
1404	0.12198931	7.2217588e-12	6.8795133	0.08735498	0.1563291	42	748	73	2.4113617	0.024146918	2.2998955	2.5282304	4.5288473e-10	36.451511	3135	symp135	symp127	F, 15-49	1.12066098087075e-10	8.73939708638628e-09
1405	-0.012178504	0.49546611	0.6817205	-0.047165785	0.02283862	21	748	100	0.88014704	0.047951497	0.80119479	0.96687955	0.5522719	-2.6624043	3135	symp135	symp128	F, 15-49	0.418595369252806	0.530764301546179
1406	0.010162473	0.5694949	0.56885558	-0.024853757	0.045153797	9	748	32	1.1787684	0.11147197	0.94741797	1.4666123	0.5366407	1.4754395	3135	symp135	symp133	F, 15-49	0.4538551459918	0.522575958473547
1407	-0.055982955	0.0017141247	3.1384676	-0.09081237	-0.021016756	3	154	282	0.21656536	0.33367544	0.11260527	0.41650406	0.00045108068	-4.5848832	3135	symp138	symp1	F, 15-49	0.0060229038244204	0.00280078050420228
1408	0.017060682	0.33961084	0.95508015	-0.01795743	0.052036993	3	154	36	1.6964285	0.3338328	0.88180262	3.2636216	0.25885254	1.5832034	3135	symp138	symp7	F, 15-49	0.339980331686436	0.355081588485134
1409	-0.025120301	0.15967262	1.4065076	-0.060074858	0.0098957894	4	154	157	0.51865333	0.25036043	0.31751633	0.84720457	0.18675561	-2.6222975	3135	symp138	symp8	F, 15-49	0.207046883602658	0.294841677036266
1410	0.029826352	0.094975784	1.6702198	-0.0051864507	0.064766116	4	154	37	2.2007723	0.25049457	1.3469448	3.5958402	0.10544203	3.1490035	3135	symp138	symp13	F, 15-49	0.145182376536277	0.206972534329703
1411	0.018729363	0.29447699	1.0485264	-0.016288705	0.053701542	22	154	365	1.2270058	0.045791417	1.121678	1.3422242	0.30186477	4.4675827	3135	symp138	symp14	F, 15-49	0.310894999947976	0.384287705081961
1412	0.073721156	3.6008521e-05	4.1376686	0.038813937	0.10844866	16	154	126	2.5850341	0.062870614	2.2853341	2.9240367	0.00034285834	15.10624	3135	symp138	symp15	F, 15-49	0.000206827928844273	0.00218964657798535
1413	0.011472836	0.52078146	0.6422137	-0.023544008	0.046461564	1	154	11	1.8506494	1.0009094	0.26021531	13.161804	0.42591763	0.6149773	3135	symp138	symp16	F, 15-49	0.431593072920525	0.464030111794664
1414	0.0069124252	0.69884181	0.38691986	-0.028101763	0.041909672	1	154	14	1.4540817	1.0007828	0.20450559	10.338854	0.50672525	0.37408164	3135	symp138	symp17	F, 15-49	0.504050169138436	0.510006014674689
1415	-0.018409984	0.30278897	1.0306405	-0.053382967	0.016608108	2	154	81	0.50264549	0.50039923	0.18850087	1.3403254	0.43535811	-1.3746426	3135	symp138	symp21	F, 15-49	0.31707185529319	0.468916259589517
1416	-0.0032236162	0.85682112	0.18043707	-0.03822669	0.031787358	90	154	1854	0.9882108	0.011433695	0.96631128	1.0106066	0.86677533	-1.0372173	3135	symp138	symp26	F, 15-49	0.554151953858468	0.670493111437993
1417	0.0022618335	0.8992632	0.1266024	-0.032748148	0.037266269	1	154	18	1.1309524	1.0006799	0.15909204	8.0397062	0.59715259	0.12297649	3135	symp138	symp31	F, 15-49	0.565527487150714	0.552639595848091
1418	-0.015020519	0.40050092	0.84084147	-0.050001614	0.019997384	1	154	45	0.45238096	1.0004634	0.063663818	3.2145185	0.72436368	-0.79286325	3135	symp138	symp34	F, 15-49	0.37417041325182	0.612184132193822
1419	0.048315499	0.0068152831	2.7075355	0.013330658	0.083182193	25	154	310	1.641705	0.040340029	1.5169002	1.7767783	0.011822619	12.28892	3135	symp138	symp35	F, 15-49	0.0188772153153482	0.0432631676492811
1420	0.033221196	0.062905058	1.8605239	-0.0017882697	0.068149328	1	154	4	5.0892859	1.0019425	0.71414465	36.268322	0.18256213	1.623983	3135	symp138	symp40	F, 15-49	0.107249979125261	0.291106343489191
1421	-0.012688892	0.47757396	0.7102952	-0.047675103	0.022328414	1	154	40	0.5089286	1.0004814	0.071619265	3.6164613	0.72060388	-0.67512256	3135	symp138	symp41	F, 15-49	0.408849598525976	0.612184132193822
1422	0.027901826	0.1183035	1.562363	-0.0071125091	0.062847823	1	154	5	4.0714288	1.0016178	0.57167941	28.996201	0.22276828	1.4017262	3135	symp138	symp51	F, 15-49	0.167943464847859	0.32563110138755
1423	0.054529302	0.002256549	3.0567279	0.019559253	0.089366101	11	154	95	2.3571429	0.091296524	1.970937	2.819026	0.0061247637	9.3919268	3135	symp138	symp53	F, 15-49	0.00766148764743949	0.0257298367832058
1424	0.11029672	5.9379679e-10	6.2115598	0.075581171	0.14474522	73	154	818	1.8167132	0.014025649	1.7674515	1.867348	7.9481932e-09	42.56694	3135	symp138	symp56	F, 15-49	7.41531742641334e-09	1.28430721447637e-07
1425	-0.050122421	0.0049996981	2.8090434	-0.084980696	-0.015141602	6	154	336	0.36352041	0.16700508	0.26204219	0.50429702	0.0029972787	-6.059216	3135	symp138	symp62	F, 15-49	0.0147598775526903	0.0143181188121104
1426	0.07802657	1.2214809e-05	4.3807535	0.043137014	0.11272605	33	154	338	1.9875317	0.030641323	1.8716801	2.110554	7.8659607e-05	22.417229	3135	symp138	symp68	F, 15-49	7.73921995038408e-05	0.000604553779169054
1427	0.0062855789	0.7249887	0.35183096	-0.028728131	0.041283883	2	154	32	1.2723215	0.50052202	0.47702804	3.3935149	0.6694355	0.48118389	3135	symp138	symp73	F, 15-49	0.513671991524335	0.592225906048576
1428	0.029826352	0.094975784	1.6702198	-0.0051864507	0.064766116	4	154	37	2.2007723	0.25049457	1.3469448	3.5958402	0.10544203	3.1490035	3135	symp138	symp74	F, 15-49	0.145182376536277	0.206972534329703
1429	0.024922455	0.16298717	1.3954232	-0.01009374	0.059877601	6	154	71	1.7203219	0.1670772	1.2399117	2.3868697	0.16017358	3.2470703	3135	symp138	symp75	F, 15-49	0.209907128020562	0.269532513010327
1430	0.020283803	0.25621793	1.1355832	-0.014734047	0.05525196	2	154	19	2.1428571	0.50066084	0.80319703	5.716949	0.23889364	1.5222682	3135	symp138	symp76	F, 15-49	0.283730557462636	0.338727428033736
1431	0.092428513	2.1693521e-07	5.1957617	0.05760752	0.12702489	22	154	164	2.7308362	0.045813221	2.4963107	2.987395	9.9792614e-06	21.928339	3135	symp138	symp125	F, 15-49	1.90844163162266e-06	9.31041725800669e-05
1432	0.28786361	0	16.824821	0.25543028	0.31964979	33	154	73	9.2025442	0.030711064	8.6649513	9.77349	2.5415681e-25	72.269722	3135	symp138	symp127	F, 15-49	0	2.39202374215924e-23
1433	0.017534321	0.32637122	0.98160309	-0.017483799	0.052509475	7	154	100	1.425	0.14324115	1.0761815	1.8868797	0.34012794	2.4725561	3135	symp138	symp128	F, 15-49	0.331426229320164	0.409758719888062
1434	0.020969104	0.24049783	1.1739662	-0.014048597	0.055935431	3	154	32	1.9084822	0.33385533	0.99198407	3.6717365	0.20590273	1.9358931	3135	symp138	symp133	F, 15-49	0.272507084821292	0.310818360346391
1435	0.16017273	1.8304324e-19	9.0826473	0.12587114	0.1940918	83	154	748	2.2588809	0.012375955	2.2047467	2.3143442	1.5847973e-16	65.842957	3135	symp138	symp135	F, 15-49	6.56312799939931e-18	6.44077877051282e-15
1436	-0.0046971021	0.79263353	0.26291478	-0.039697964	0.030315271	1	2	1854	0.84546924	1.0005888	0.11895411	6.0091934	1	-0.16776469	3135	symp142	symp26	F, 15-49	0.533336353101194	0.670493111437993
1437	0.072923347	4.372319e-05	4.0926504	0.038013004	0.10765591	2	2	336	9.3303576	0.50180715	3.4894049	24.948542	0.011456383	4.4504609	3135	symp142	symp62	F, 15-49	0.000244032179585304	0.0421858073713109
1438	0.0081092184	0.85660708	0.18078877	-0.079726018	0.095819496	1	35	12	1.1880952	1.0043889	0.16591975	8.5075483	0.58637577	0.17159824	499	symp8	symp7	F, 50+	0.554151953858468	0.546504599879724
1439	-0.011064876	0.80525011	0.24668989	-0.098747455	0.076788194	2	51	23	0.85080987	0.50286055	0.31753311	2.2796915	1	-0.32129499	499	symp14	symp1	F, 50+	0.537955502346553	0.670493111437993
1440	-0.020653289	0.64533567	0.46053228	-0.10823555	0.067247108	1	51	15	0.6522876	1.0033152	0.091285117	4.6609912	1	-0.42585793	499	symp14	symp4	F, 50+	0.48374022715787	0.670493111437993
1441	-0.014951177	0.73900974	0.33335128	-0.10259502	0.072923012	3	51	35	0.83865547	0.33590159	0.43416858	1.6199768	1	-0.52382994	499	symp14	symp8	F, 50+	0.518022757933568	0.670493111437993
1442	0.095579699	0.032791805	2.1406059	0.0078672143	0.18183264	4	51	15	2.6091504	0.25331521	1.5880817	4.2867227	0.056563247	3.7858944	499	symp14	symp13	F, 50+	0.066212323213859	0.137990025038654
1443	0.022058159	0.62302619	0.49187317	-0.065847822	0.10962439	1	26	12	1.5993589	1.0052131	0.222993	11.470984	0.47770134	0.4671675	499	symp15	symp7	F, 50+	0.476295644766857	0.492856551878698
1444	-0.029082488	0.51688057	0.64862472	-0.11656341	0.05884622	1	26	35	0.54835165	1.003107	0.076771021	3.9167063	1	-0.59897751	499	symp15	symp8	F, 50+	0.429262213786176	0.670493111437993
1445	0.11715534	0.0088054948	2.6299126	0.029682089	0.20284779	3	26	15	3.8384616	0.33790547	1.9793667	7.4436874	0.037663806	3.9806154	499	symp15	symp13	F, 50+	0.0234476772077193	0.103989620746665
1446	-0.019567372	0.66280222	0.43630868	-0.1071618	0.068328477	2	26	51	0.75263953	0.5027622	0.28094882	2.0162613	1	-0.56521535	499	symp15	symp14	F, 50+	0.489544935825207	0.670493111437993
1447	-0.011097374	0.80468959	0.24741451	-0.098779641	0.076755881	1	42	15	0.79206347	1.0035954	0.11078537	5.6628828	1	-0.2322786	499	symp21	symp4	F, 50+	0.537778668604516	0.670493111437993
1448	-0.011097374	0.80468959	0.24741451	-0.098779641	0.076755881	1	42	15	0.79206347	1.0035954	0.11078537	5.6628828	1	-0.2322786	499	symp21	symp13	F, 50+	0.537778668604516	0.670493111437993
1449	-0.054628488	0.22316419	1.2196814	-0.14172736	0.033309724	2	42	51	0.4659197	0.5024749	0.17401867	1.2474592	0.29341498	-1.5199605	499	symp21	symp14	F, 50+	0.259320626094228	0.379108505728472
1450	-0.038597103	0.38959488	0.86110604	-0.12594888	0.049348578	1	42	26	0.45695969	1.0029237	0.063998818	3.2627504	0.71411514	-0.78087693	499	symp21	symp15	F, 50+	0.367829576551751	0.611875589591242
1451	-0.063024431	0.15980546	1.4078337	-0.14997324	0.024891762	7	223	23	0.68102944	0.14506014	0.51249331	0.90498954	0.19914408	-2.6482103	499	symp26	symp1	F, 50+	0.207076051153166	0.306008224948263
1452	0.0070014247	0.87602538	0.15609007	-0.080826737	0.094721697	7	223	15	1.0442451	0.14516412	0.78566295	1.3879335	1	0.29824361	499	symp26	symp4	F, 50+	0.55854618765615	0.670493111437993
1453	-0.0095436936	0.83159202	0.212772	-0.097240716	0.078300387	5	223	12	0.93236172	0.20238172	0.62706655	1.3862936	1	-0.3460511	499	symp26	symp7	F, 50+	0.546573552418254	0.670493111437993
1454	-0.04168842	0.35272467	0.93018931	-0.12899487	0.046259347	13	223	35	0.8311339	0.079059221	0.71182692	0.97043747	0.38283512	-2.3395674	499	symp26	symp8	F, 50+	0.347985939560008	0.435580736908394
1455	-0.040210888	0.37006426	0.89716685	-0.1275392	0.047736093	5	223	15	0.74588937	0.20230697	0.50172675	1.1088725	0.43709838	-1.4491738	499	symp26	symp13	F, 50+	0.357284500804984	0.470101181623589
1456	-0.037146684	0.40767118	0.82870144	-0.12451915	0.050797436	20	223	51	0.87751693	0.052095953	0.79233807	0.97185278	0.45883778	-2.5080459	499	symp26	symp14	F, 50+	0.377073232881942	0.483118393254322
1457	-0.10191868	0.022791423	2.2840173	-0.18801513	-0.014267838	6	223	26	0.51638496	0.16884716	0.37089244	0.71895081	0.02558516	-3.914207	499	symp26	symp15	F, 50+	0.0497787103896231	0.0783863751878048
1458	-0.12731735	0.0043922816	2.8616369	-0.21271856	-0.039985735	10	223	42	0.53277814	0.1021148	0.4361386	0.65083104	0.0053442875	-6.1661019	499	symp26	symp21	F, 50+	0.0133859695049987	0.0229966314223675
1459	0.1155476	0.0097853774	2.5933304	0.028053652	0.20128454	1	5	12	8.3166666	1.0186747	1.129369	61.243881	0.11503457	2.0794289	499	symp28	symp7	F, 50+	0.0255030925467021	0.219068592113814
1460	-0.049960326	0.26531094	1.115183	-0.1371374	0.03798474	1	5	223	0.44753364	1.0029049	0.062680982	3.1953287	0.38661709	-0.80167484	499	symp28	symp26	F, 50+	0.290738847986156	0.438674278546792
1461	0.049852557	0.26634452	1.1127715	-0.038092621	0.13703139	1	1	223	2.2376683	1.0064924	0.31120896	16.089378	0.44689378	0.80023891	499	symp31	symp26	F, 50+	0.291331859912172	0.475534020455863
1462	0.13258331	0.0030036012	2.9820716	0.045332395	0.21782674	1	4	12	10.395833	1.0228413	1.4002293	77.18261	0.093047842	2.2891185	499	symp34	symp7	F, 50+	0.00975694436002383	0.190376004843044
1463	0.0096021015	0.8305769	0.21407428	-0.078242332	0.097298577	2	4	223	1.1188341	0.50312912	0.41734341	2.9994237	1	0.2231776	499	symp34	symp26	F, 50+	0.546209760687931	0.670493111437993
1464	0.0027679633	0.95082033	0.061707817	-0.085031182	0.090524457	3	63	23	1.0331262	0.3360315	0.53470916	1.9961317	1	0.096983299	499	symp35	symp1	F, 50+	0.579546263250187	0.670493111437993
1465	-0.031582974	0.4814848	0.70444638	-0.11903147	0.056351736	1	63	15	0.52804232	1.0030662	0.073933542	3.7713423	0.70584762	-0.63662678	499	symp35	symp4	F, 50+	0.411120197991372	0.609366109019336
1466	0.03908924	0.38357362	0.87210244	-0.048856881	0.12643391	3	63	15	1.5841269	0.33639956	0.81929612	3.0629442	0.41915074	1.367521	499	symp35	symp13	F, 50+	0.364984197345055	0.459644829983018
1467	0.011176876	0.80331892	0.2491872	-0.076676838	0.098858371	7	63	51	1.0871459	0.1451764	0.81792074	1.4449888	0.82364881	0.57554728	499	symp35	symp14	F, 50+	0.53724194298616	0.663177054900195
1468	-0.0076716426	0.86426759	0.17103277	-0.095385894	0.080160826	3	63	26	0.91391939	0.33595186	0.47308579	1.7655332	1	-0.26793388	499	symp35	symp15	F, 50+	0.556382984651013	0.670493111437993
1469	-0.028308515	0.52810276	0.63134879	-0.11579926	0.059618115	4	63	42	0.75434619	0.25238594	0.45997629	1.2371032	0.63496482	-1.1169555	499	symp35	symp21	F, 50+	0.434465378413767	0.573844683635704
1470	0.071384206	0.11124199	1.5954738	-0.016497657	0.15817159	1	63	2	3.9603174	1.0099446	0.54707623	28.668974	0.23678683	1.3627721	499	symp35	symp24	F, 50+	0.160913190608783	0.337226174286823
1471	0.010263417	0.81910336	0.2288195	-0.077584967	0.097953655	29	63	223	1.0300378	0.036561962	0.95880646	1.1065608	0.89233428	0.80945951	499	symp35	symp26	F, 50+	0.542432916922907	0.670493111437993
1472	0.033492751	0.45536271	0.74708974	-0.054445803	0.12091576	1	63	4	1.9801587	1.0059763	0.27567393	14.223429	0.41818431	0.67911839	499	symp35	symp34	F, 50+	0.39896426155356	0.45896030749402
1473	0.0067760362	0.87998575	0.15106501	-0.081050657	0.094498314	1	2	223	1.1188341	1.0042502	0.15628982	8.0094128	1	0.11181192	499	symp38	symp26	F, 50+	0.559845000379529	0.670493111437993
1474	-0.035600245	0.42748284	0.79415733	-0.12299438	0.052341808	1	4	223	0.55941707	1.0031291	0.078316808	3.9959166	0.63197029	-0.57904816	499	symp40	symp26	F, 50+	0.386211432037889	0.572198740987991
1475	0.0038359296	0.93188488	0.085516915	-0.08397083	0.09158358	2	41	23	1.0583245	0.50306845	0.39481926	2.8368697	1	0.11268246	499	symp53	symp1	F, 50+	0.574217180972526	0.670493111437993
1476	-0.0099349348	0.82479775	0.22149536	-0.097628281	0.077911496	1	41	15	0.81138211	1.0036341	0.11347884	5.8014421	1	-0.20825934	499	symp53	symp4	F, 50+	0.544224072272488	0.670493111437993
1477	0.095937036	0.032141961	2.1486831	0.0082278363	0.18218133	3	41	12	3.0426829	0.33737388	1.5706458	5.8943396	0.067280948	3.298239	499	symp53	symp7	F, 50+	0.0652341390043368	0.153720787364697
1478	-0.053599183	0.23202001	1.1966333	-0.14071563	0.034340873	1	41	35	0.3477352	1.0027049	0.048722439	2.4818087	0.34405485	-1.0534645	499	symp53	symp8	F, 50+	0.266279599794306	0.412509672436614
1479	-0.0099349348	0.82479775	0.22149536	-0.097628281	0.077911496	1	41	15	0.81138211	1.0036341	0.11347884	5.8014421	1	-0.20825934	499	symp53	symp13	F, 50+	0.544224072272488	0.670493111437993
1480	0.0195044	0.66382086	0.43490401	-0.068391174	0.10709953	5	41	51	1.1932089	0.20248626	0.80233681	1.7745012	0.59489423	0.87238663	499	symp53	symp14	F, 50+	0.489915033839675	0.551188037733493
1481	-0.0044747316	0.92057633	0.099758416	-0.092216998	0.083336487	2	41	26	0.93621016	0.50294614	0.34934697	2.5089366	1	-0.13105842	499	symp53	symp15	F, 50+	0.571277907568617	0.670493111437993
1482	-0.038135651	0.39529246	0.85079587	-0.12549405	0.049809575	2	41	42	0.57955867	0.50258875	0.21641393	1.5520638	0.56160688	-1.0853574	499	symp53	symp21	F, 50+	0.37106227260987	0.535278122027786
1483	-0.10748229	0.0163096	2.4101179	-0.19343577	-0.019891471	11	41	223	0.60035002	0.093026489	0.50028646	0.72042745	0.020866262	-5.4849157	499	symp53	symp26	F, 50+	0.038289870112535	0.0669895093624269
1484	0.11643942	0.0092304889	2.6136203	0.028956901	0.20215175	2	41	5	4.8682928	0.50688607	1.8026298	13.14761	0.056221284	3.1224833	499	symp53	symp28	F, 50+	0.0242707563387784	0.137408283299106
1485	-0.047818024	0.28637627	1.0672519	-0.13502973	0.040128898	3	41	63	0.57955867	0.3357285	0.30013698	1.1191164	0.45881739	-1.6247903	499	symp53	symp35	F, 50+	0.305477136162858	0.483118393254322
1486	0.096520193	0.031105075	2.1618664	0.0088164052	0.18275034	1	41	2	6.0853658	1.0142032	0.83364195	44.421562	0.15772912	1.7805967	499	symp53	symp42	F, 50+	0.0635933009359279	0.266580039059964
1487	-0.020696918	0.64463788	0.46150553	-0.10827869	0.067203663	4	106	23	0.81870383	0.25241819	0.49918801	1.3427327	0.79740554	-0.79246604	499	symp56	symp1	F, 50+	0.48374022715787	0.647849028148442
1488	-0.049542189	0.26933661	1.1058265	-0.13672608	0.038403306	1	106	12	0.3922956	1.0027941	0.054956339	2.8003292	0.47531298	-0.93313229	499	symp56	symp7	F, 50+	0.293451736634331	0.491933337010328
1489	-0.085082293	0.057528581	1.9036847	-0.17157936	0.0027164798	3	106	35	0.40350404	0.3356109	0.20901148	0.77897882	0.083280191	-2.7042291	499	symp56	symp8	F, 50+	0.10094105659594	0.178136440937922
1490	-0.034041148	0.4480114	0.75933629	-0.12145671	0.05389839	2	106	15	0.62767297	0.50263697	0.23435822	1.6810732	0.74801874	-0.92658532	499	symp56	symp13	F, 50+	0.395604922928906	0.624273932884974
1491	0.0026903253	0.95219809	0.059976976	-0.085108258	0.090447456	11	106	51	1.0153533	0.093102098	0.84599364	1.2186172	1	0.16365519	499	symp56	symp14	F, 50+	0.579700551076024	0.670493111437993
1492	0.032561246	0.46800339	0.72628921	-0.055375513	0.11999676	7	106	26	1.2674166	0.14522801	0.95345193	1.6847674	0.46322155	1.6317831	499	symp56	symp15	F, 50+	0.405167134794724	0.485542292617308
1493	-0.12214913	0.0062951357	2.7436767	-0.20770064	-0.034743164	2	106	42	0.22416891	0.50223267	0.083765723	0.5999077	0.0048733493	-2.9774158	499	symp56	symp21	F, 50+	0.017713737960603	0.021341750717865
1494	0.14416727	0.0012411039	3.2479227	0.05711152	0.22904721	62	106	223	1.3088248	0.018179361	1.2630104	1.3563011	0.0014139309	14.80413	499	symp56	symp26	F, 50+	0.00457541684731018	0.00754745816808266
1495	0.063201897	0.15863056	1.4118137	-0.024713699	0.15014739	2	106	4	2.3537736	0.50436652	0.87586915	6.3254309	0.19959125	1.6972178	499	symp56	symp34	F, 50+	0.20639363269594	0.306209224051385
1496	0.038608279	0.38945749	0.86135578	-0.049337409	0.12595989	16	106	63	1.1955675	0.06465777	1.0532618	1.3571002	0.41055632	2.7625604	499	symp56	symp35	F, 50+	0.367773225949621	0.453925516119933
1497	0.044600476	0.32007909	0.99529099	-0.043347716	0.13186273	1	106	2	2.3537736	1.006725	0.32720736	16.931925	0.38006133	0.85030156	499	symp56	symp38	F, 50+	0.327266260361813	0.433106332027319
1498	-0.01265696	0.77791494	0.2821905	-0.10032398	0.07520508	8	106	41	0.91854578	0.12723812	0.71580303	1.1787131	1	-0.66775209	499	symp56	symp53	F, 50+	0.528921948912485	0.670493111437993
1499	0.043859668	0.32819098	0.97872716	-0.044088557	0.1311333	1	4	51	2.4460785	1.00691	0.33991575	17.602303	0.3511976	0.88834763	499	symp58	symp14	F, 50+	0.332614265049347	0.416362441546961
1500	0.0096021015	0.8305769	0.21407428	-0.078242332	0.097298577	2	4	223	1.1188341	0.50312912	0.41734341	2.9994237	1	0.2231776	499	symp58	symp26	F, 50+	0.546209760687931	0.670493111437993
1501	0.033492751	0.45536271	0.74708974	-0.054445803	0.12091576	1	4	63	1.9801587	1.0059763	0.27567393	14.223429	0.41818431	0.67911839	499	symp58	symp35	F, 50+	0.39896426155356	0.45896030749402
1502	0.0082580876	0.85400391	0.18410791	-0.079578087	0.09596701	1	4	106	1.1768868	1.0043665	0.16436172	8.4269171	1	0.16216455	499	symp58	symp56	F, 50+	0.553237107719344	0.670493111437993
1503	0.088258371	0.048787408	1.9752961	0.00048363232	0.17468356	1	6	15	5.5444446	1.0131191	0.7611559	40.387081	0.16811891	1.690617	499	symp59	symp13	F, 50+	0.0896381732979097	0.277334960341565
1504	0.023476543	0.60084683	0.5235185	-0.06443473	0.11102623	1	6	51	1.6307189	1.005276	0.22733742	11.697346	0.47812438	0.48645446	499	symp59	symp14	F, 50+	0.467869637413747	0.493070627587023
1505	-0.062180743	0.16548099	1.3889139	-0.14914517	0.025738226	1	6	223	0.37294468	1.0027554	0.052249458	2.661994	0.23182027	-0.98361486	499	symp59	symp26	F, 50+	0.212278621763288	0.333590822668372
1506	-0.030966414	0.49008855	0.69068086	-0.11842301	0.056966919	1	41	23	0.52916223	1.0030684	0.074090026	3.7793574	0.7107746	-0.6345132	499	symp62	symp1	F, 50+	0.416157777319487	0.610791351828217
1507	0.048302628	0.2815153	1.0780928	-0.039643947	0.13550657	2	41	12	2.0284553	0.50404054	0.75529647	5.4477029	0.25815865	1.4032097	499	symp62	symp7	F, 50+	0.302061974124897	0.354290576991951
1508	-0.025024405	0.57705724	0.55805624	-0.11255565	0.062892228	2	41	35	0.69547039	0.50270486	0.25963759	1.8629006	0.75750202	-0.72242552	499	symp62	symp8	F, 50+	0.457253975956066	0.629544072868975
1509	-0.0045864307	0.91860056	0.10224865	-0.092327744	0.083225563	4	41	51	0.95456719	0.25248626	0.58195025	1.565767	1	-0.18415752	499	symp62	symp14	F, 50+	0.571189371544136	0.670493111437993
1510	-0.037311364	0.40559405	0.83238041	-0.1246815	0.05063295	1	41	26	0.46810508	1.0029461	0.065556899	3.3424761	0.71267223	-0.75683278	499	symp62	symp15	F, 50+	0.37629200981141	0.611326867486819
1511	-0.064419754	0.15074296	1.4391308	-0.15134245	0.023491573	1	41	42	0.28977934	1.0025887	0.040611275	2.067703	0.23668446	-1.2354374	499	symp62	symp21	F, 50+	0.199234171807133	0.337226174286823
1512	-0.048770014	0.27688015	1.0885495	-0.13596644	0.039176185	15	41	223	0.81865907	0.068784066	0.71540654	0.93681377	0.32642749	-2.9089229	499	symp62	symp26	F, 50+	0.298573540615987	0.399807747674745
1513	0.043169219	0.33587003	0.96329081	-0.044778951	0.13045338	1	41	5	2.4341464	1.0068861	0.3382735	17.515615	0.3498095	0.8835122	499	symp62	symp28	F, 50+	0.337718518214357	0.415757668538905
1514	-0.047818024	0.28637627	1.0672519	-0.13502973	0.040128898	3	41	63	0.57955867	0.3357285	0.30013698	1.1191164	0.45881739	-1.6247903	499	symp62	symp35	F, 50+	0.305477136162858	0.483118393254322
1515	0.016774949	0.70854527	0.3740249	-0.071108244	0.10439971	4	41	41	1.1873884	0.25260291	0.72372383	1.9481068	0.76414633	0.67994595	499	symp62	symp53	F, 50+	0.507491391602906	0.632131963238242
1516	-0.066180877	0.13986871	1.478645	-0.15307014	0.021723805	5	41	106	0.57409114	0.20223813	0.38621777	0.85335433	0.16537923	-2.7441273	499	symp62	symp56	F, 50+	0.189248251333043	0.274900531216126
1517	-0.014451409	0.74743205	0.32220608	-0.10210038	0.073420212	1	45	15	0.73925924	1.0034895	0.10342113	5.2842612	1	-0.30105606	499	symp68	symp4	F, 50+	0.520026170965301	0.670493111437993
1518	-0.059072461	0.18769783	1.3192356	-0.14609341	0.02885565	1	45	35	0.31682539	1.002643	0.044396944	2.2609289	0.35156319	-1.1463747	499	symp68	symp8	F, 50+	0.232069696134036	0.4166117291227
1519	0.067494646	0.13215645	1.5081308	-0.02040473	0.15435863	3	45	15	2.2177777	0.33682284	1.1460634	4.2916808	0.14483282	2.3647616	499	symp68	symp13	F, 50+	0.181091114620072	0.250960069240708
1520	-0.013839262	0.75778931	0.30855507	-0.10149445	0.074029155	4	45	51	0.86971676	0.25244376	0.53026551	1.4264688	1	-0.55294561	499	symp68	symp14	F, 50+	0.523188932101574	0.670493111437993
1521	0.052110907	0.24525997	1.1633149	-0.035831481	0.13925242	4	45	26	1.7059829	0.25286272	1.0392824	2.8003724	0.2789042	2.1123772	499	symp68	symp15	F, 50+	0.275462985763477	0.369253149593743
1522	-0.019846121	0.6583007	0.44252658	-0.10743745	0.068050914	3	45	42	0.79206347	0.33587044	0.4100731	1.5298847	1	-0.69405842	499	symp68	symp21	F, 50+	0.488523234809874	0.670493111437993
1523	-0.057839498	0.19709364	1.2916069	-0.14488241	0.030091768	16	45	223	0.79561538	0.064607672	0.70098382	0.90302199	0.21198484	-3.5388899	499	symp68	symp26	F, 50+	0.23955639785821	0.315280602708409
1524	-0.014352621	0.74910051	0.32000306	-0.1020026	0.073518485	5	45	63	0.88007057	0.20236076	0.59192204	1.3084902	1	-0.63131416	499	symp68	symp35	F, 50+	0.520318268690572	0.670493111437993
1525	0.03318597	0.45950451	0.74023902	-0.054752011	0.12061311	5	45	41	1.3523035	0.20255002	0.90920144	2.0113528	0.40101844	1.4900489	499	symp68	symp53	F, 50+	0.400738499514228	0.448958235642738
1526	0.093065016	0.037689719	2.0837882	0.0053300685	0.17937814	15	45	106	1.5691824	0.068884335	1.3710014	1.7960109	0.053924054	6.5407429	499	symp68	symp56	F, 50+	0.074048661138836	0.133432569044848
1527	-0.04324387	0.33503425	0.96495974	-0.13052689	0.044704307	2	45	41	0.54092139	0.50255001	0.20200166	1.448483	0.56605005	-1.2227266	499	symp68	symp62	F, 50+	0.337095538361734	0.536888402880535
1528	-0.013640103	0.76116842	0.30411389	-0.1012973	0.074227259	1	19	35	0.75037593	1.0035118	0.10497174	5.3639579	1	-0.28617597	499	symp73	symp8	F, 50+	0.524112539660571	0.670493111437993
1529	0.047590017	0.28868279	1.0621514	-0.040357053	0.13480537	2	19	26	2.0202429	0.50403231	0.75225073	5.42556	0.259864	1.3951839	499	symp73	symp15	F, 50+	0.306823621160355	0.355811743825343
1530	-0.022599094	0.61452579	0.50394154	-0.11015905	0.065308951	1	19	42	0.62531328	1.0032612	0.087519437	4.4677696	1	-0.46797636	499	symp73	symp21	F, 50+	0.473159987504801	0.670493111437993
1531	-0.073526479	0.10088897	1.6436111	-0.16027057	0.01434459	5	19	223	0.58886003	0.20224404	0.39614892	0.87531763	0.15642872	-2.6184542	499	symp73	symp26	F, 50+	0.150776562761284	0.265563265160662
1532	0.085120752	0.057415441	1.9045516	-0.0026777387	0.17161696	1	19	5	5.2526317	1.0125344	0.72192204	38.217613	0.1770815	1.6381955	499	symp73	symp28	F, 50+	0.100870047313268	0.285783742366686
1533	0.15311238	0.00059925654	3.454139	0.066223942	0.23769625	1	19	2	13.131579	1.0283238	1.7498066	98.547104	0.074776061	2.5040944	499	symp73	symp38	F, 50+	0.00245137941265771	0.165488781865321
1534	-0.052125122	0.24513106	1.1636331	-0.1392664	0.035817247	2	19	106	0.49553129	0.50250453	0.18506767	1.3268187	0.39006191	-1.3972507	499	symp73	symp56	F, 50+	0.275452695609572	0.441183243377285
1535	-0.021396166	0.63349736	0.47710457	-0.10896999	0.066507228	1	19	41	0.6405648	1.0032917	0.089648686	4.577014	1	-0.44394362	499	symp73	symp62	F, 50+	0.480100384030852	0.670493111437993
1536	0.03208939	0.47447982	0.71575332	-0.055846404	0.11953118	1	11	23	1.972332	1.0059606	0.27459276	14.166774	0.40813351	0.67519206	499	symp74	symp1	F, 50+	0.407416575040848	0.452769135417694
1537	0.053502232	0.23286678	1.1944627	-0.034437988	0.14062032	1	11	15	3.0242424	1.0080687	0.41930619	21.812325	0.28765893	1.0978029	499	symp74	symp13	F, 50+	0.267033632410512	0.374966297831811
1538	0.026215376	0.55905956	0.58463335	-0.061705101	0.11373215	1	11	26	1.7447553	1.0055045	0.24312621	12.520949	0.4483079	0.55356717	499	symp74	symp15	F, 50+	0.449374211740976	0.475835941483082
1539	-0.025142182	0.57526535	0.56068438	-0.11267201	0.062774844	4	11	223	0.81369752	0.25241569	0.49613792	1.3345153	0.76157403	-0.81677407	499	symp74	symp26	F, 50+	0.456368938709372	0.631851493637726
1540	-0.015976511	0.72182864	0.35621777	-0.1036097	0.071902812	1	11	63	0.72005773	1.003451	0.10074246	5.1466198	1	-0.32729441	499	symp74	symp35	F, 50+	0.512276581968212	0.670493111437993
1541	0.0047809072	0.91516173	0.10658436	-0.083032422	0.092520565	1	11	41	1.1064302	1.0042254	0.15456465	7.9202309	1	0.10071321	499	symp74	symp53	F, 50+	0.570824235151631	0.670493111437993
1542	-0.011234502	0.80232579	0.25047213	-0.098915443	0.076619543	2	11	106	0.85591769	0.50286567	0.31943619	2.2934003	1	-0.30938897	499	symp74	symp56	F, 50+	0.536805315888847	0.670493111437993
1543	0.10866322	0.015163118	2.436913	0.021085853	0.19458568	1	11	6	7.560606	1.0171596	1.0297527	55.511158	0.12578313	1.988824	499	symp74	symp59	F, 50+	0.0360452768605294	0.231742615532544
1544	0.00038196146	0.9932093	0.0085152574	-0.087399453	0.08815749	1	11	45	1.0080808	1.0040282	0.14087997	7.2134233	1	0.0080160424	499	symp74	symp68	F, 50+	0.590332982783784	0.670493111437993
1545	0.044986106	0.31590861	1.0039139	-0.04296203	0.1322424	3	38	23	1.7128147	0.33648553	0.88570297	3.3123226	0.40632731	1.5992903	499	symp75	symp1	F, 50+	0.324263041099374	0.452050961927703
1546	-0.019683521	0.66092503	0.43889958	-0.10727666	0.068212822	2	38	35	0.75037593	0.50275993	0.28010511	2.0101883	1	-0.57120895	499	symp75	symp8	F, 50+	0.488921431515514	0.670493111437993
1547	-0.022043077	0.6232639	0.49153671	-0.10960948	0.065862849	3	38	51	0.7724458	0.33585736	0.39992678	1.4919544	0.7854138	-0.76875913	499	symp75	symp14	F, 50+	0.476323494947422	0.642293133348968
1548	0.00068130333	0.9878878	0.015188636	-0.087102391	0.0884545	2	38	26	1.0101215	0.50302017	0.37687227	2.7074037	1	0.020020228	499	symp75	symp15	F, 50+	0.588794218722956	0.670493111437993
1549	0.10136894	0.023539221	2.2715693	0.013712469	0.18747924	1	38	2	6.5657897	1.0151659	0.89776003	48.019058	0.14664671	1.8537588	499	symp75	symp17	F, 50+	0.0509884436585356	0.253529873209549
1550	-0.032611907	0.46731102	0.72742033	-0.12004674	0.055324957	2	38	42	0.62531328	0.50263458	0.23347826	1.6747457	0.75955373	-0.93408316	499	symp75	symp21	F, 50+	0.405009263841623	0.630760623126935
1551	-0.13649684	0.0022447919	3.0717421	-0.22161999	-0.049309157	8	38	223	0.47108802	0.12712604	0.36718947	0.60438538	0.0021046654	-5.9209766	499	symp75	symp26	F, 50+	0.00762704100308317	0.0106818546682192
1552	-0.01814376	0.68597907	0.40455446	-0.10575382	0.069745809	4	38	63	0.83375102	0.25242573	0.5083552	1.3674313	1	-0.72029275	499	symp75	symp35	F, 50+	0.499415261885623	0.670493111437993
1553	0.13420035	0.0026655225	3.0191052	0.046975225	0.21939439	8	38	41	2.5622592	0.12764987	1.995103	3.2906437	0.0079643503	7.3708606	499	symp75	symp53	F, 50+	0.00890846788947679	0.0317427014471368
1554	0.035610955	0.42734376	0.79439652	-0.052331112	0.12300494	10	38	106	1.2388282	0.10225628	1.0138385	1.5137473	0.41354394	2.0944035	499	symp75	symp56	F, 50+	0.386211432037889	0.455875172357004
1555	-0.0033632792	0.94026107	0.074979678	-0.091114864	0.084440134	3	38	41	0.96084726	0.33598322	0.49734718	1.8563037	1	-0.11887452	499	symp75	symp62	F, 50+	0.576326587781149	0.670493111437993
1556	0.015117834	0.73620802	0.33706793	-0.072757199	0.10275996	4	38	45	1.1672515	0.25259283	0.71146423	1.9150308	0.7661109	0.61225736	499	symp75	symp68	F, 50+	0.516752483701165	0.633096424546187
1557	-0.017642705	0.69420838	0.39337882	-0.10525818	0.070244566	1	38	19	0.6911357	1.0033931	0.096707001	4.9393382	1	-0.36816981	499	symp75	symp73	F, 50+	0.502392577682306	0.670493111437993
1558	0.008352885	0.85234702	0.18622151	-0.079483882	0.096060939	1	38	11	1.1937799	1.0044004	0.1667099	8.5484447	0.58542812	0.17634867	499	symp75	symp74	F, 50+	0.552715533714911	0.5460957571098
1559	0.064330034	0.15131366	1.4371182	-0.023581613	0.15125442	1	9	15	3.6962962	1.0094154	0.51113427	26.729975	0.24190965	1.295137	499	symp76	symp13	F, 50+	0.199747008773416	0.340796278906755
1560	0.0039848923	0.92924654	0.088837892	-0.083822913	0.091731295	1	9	51	1.0871459	1.0041866	0.15188222	7.7815986	1	0.083207525	499	symp76	symp14	F, 50+	0.573446108005622	0.670493111437993
1561	-0.030955933	0.49023551	0.69044691	-0.11841266	0.056977376	3	9	223	0.74588937	0.3358396	0.38619086	1.4406115	0.73747325	-0.87297016	499	symp76	symp26	F, 50+	0.416157777319487	0.617586691022839
1562	-0.0061784009	0.89050108	0.13774079	-0.093905963	0.081644364	1	9	63	0.88007057	1.0037717	0.12305231	6.2942677	1	-0.12727317	499	symp76	symp35	F, 50+	0.562859143878228	0.670493111437993
1563	0.069120467	0.12307196	1.5446312	-0.018771911	0.15595275	2	9	41	2.704607	0.50471807	1.0057256	7.2732558	0.16417138	1.9713118	499	symp76	symp53	F, 50+	0.172233984167063	0.27376944695727
1564	-0.033569347	0.45433187	0.74880016	-0.12099131	0.054369349	1	9	106	0.5230608	1.0030563	0.073237494	3.7356904	0.69181156	-0.646083	499	symp76	symp56	F, 50+	0.398651471224234	0.602959125895021
1565	0.050156116	0.26344022	1.1195643	-0.037788741	0.13733	1	4	45	2.7722223	1.0075636	0.38474467	19.974848	0.31561407	1.011995	499	symp88	symp68	F, 50+	0.289358801728996	0.392703257692308
1566	0.11788493	0.008390395	2.6465209	0.030421237	0.20355706	1	1	63	7.9206347	1.017881	1.0772641	58.236843	0.1262525	2.0331171	499	symp91	symp35	F, 50+	0.0224738236335736	0.232079271230927
1567	0.022613807	0.61429524	0.50426978	-0.065294288	0.1101736	2	31	23	1.3997195	0.50341058	0.52183032	3.7545054	0.64678276	0.66798729	499	symp125	symp1	F, 50+	0.473102301729773	0.581098768179534
1568	0.013792559	0.75858128	0.30751362	-0.074075609	0.10144822	1	31	12	1.3413979	1.0046962	0.18721598	9.6110821	0.5409317	0.29233935	499	symp125	symp7	F, 50+	0.523599330611422	0.524659287623604
1569	0.10055591	0.024684045	2.2531633	0.012891212	0.18668659	3	31	15	3.2193549	0.3374919	1.6614602	6.2380342	0.059384145	3.464323	499	symp125	symp13	F, 50+	0.0530554650748918	0.143050335819143
1570	0.1050171	0.018950019	2.3542161	0.017399002	0.19103459	7	31	51	2.2093611	0.14549768	1.6611797	2.9384401	0.029248435	5.4482203	499	symp125	symp14	F, 50+	0.0430371046420896	0.0868675187714444
1571	-0.022983562	0.60851526	0.51251936	-0.11053904	0.064925909	1	31	26	0.61910671	1.0032487	0.086652867	4.423317	1	-0.477925	499	symp125	symp15	F, 50+	0.470368603297679	0.670493111437993
1572	0.11507592	0.010090676	2.5826018	0.027575988	0.20082583	1	31	2	8.0483875	1.0181371	1.0940901	59.205849	0.12050607	2.0483212	499	symp125	symp24	F, 50+	0.0260833295432169	0.22603801295858
1573	-0.030955013	0.49024841	0.69042635	-0.11841175	0.056978293	12	31	223	0.86619413	0.08548601	0.7325682	1.0241944	0.57735354	-1.6803478	499	symp125	symp26	F, 50+	0.416157777319487	0.541880015861011
1574	0.069967262	0.11853696	1.563647	-0.017921288	0.15678285	1	31	4	4.0241938	1.0100726	0.55576062	29.138685	0.2269036	1.3784401	499	symp125	symp34	F, 50+	0.16817400007804	0.329431811470803
1575	0.052147493	0.24492827	1.1641339	-0.035794843	0.1392884	6	31	63	1.5330261	0.16918673	1.1003603	2.1358178	0.26047042	2.5252788	499	symp125	symp35	F, 50+	0.275417226278001	0.356303047282705
1576	-0.01653995	0.71244591	0.36878377	-0.1041672	0.071342111	2	31	41	0.78520852	0.5027948	0.29308757	2.1036456	1	-0.4809238	499	symp125	symp53	F, 50+	0.509028428478129	0.670493111437993
1577	0.13020651	0.0035715937	2.9276819	0.042918552	0.21552172	13	31	106	1.9741327	0.07923542	1.6901677	2.3058066	0.0063036294	8.5836506	499	symp125	symp56	F, 50+	0.0113374534200749	0.0263501940152169
1578	0.047779486	0.28676525	1.0663898	-0.040167462	0.13499181	1	31	6	2.6827958	1.0073844	0.37246436	19.323709	0.32079563	0.97962552	499	symp125	symp59	F, 50+	0.305685376718684	0.396074838208374
1579	-0.023059642	0.60732901	0.51421678	-0.11061423	0.064850114	2	31	45	0.7154122	0.50272489	0.26707196	1.9163921	1	-0.66616243	499	symp125	symp68	F, 50+	0.470219614995524	0.670493111437993
1580	0.074448399	0.096676029	1.6643338	-0.013417776	0.16117361	2	31	11	2.9266863	0.50494057	1.0878326	7.8739066	0.14481078	2.1267271	499	symp125	symp74	F, 50+	0.146748544832952	0.250960069240708
1581	0.020009888	0.65566176	0.44617969	-0.067887843	0.10759939	3	31	38	1.270798	0.33619025	0.65751487	2.4561079	0.7218731	0.7128256	499	symp125	symp75	F, 50+	0.488063206065011	0.612184132193822
1582	0.027419869	0.54113853	0.61151469	-0.060504243	0.11492176	1	8	35	1.7821429	1.0055795	0.24829958	12.791133	0.44347849	0.57461047	499	symp127	symp8	F, 50+	0.441121601817093	0.473532507949432
1583	0.07097169	0.11332835	1.586207	-0.016912153	0.15776733	1	8	15	4.1583333	1.0103414	0.57398343	30.125845	0.21802025	1.4105276	499	symp127	symp13	F, 50+	0.163032346287053	0.321036854340117
1584	0.04186875	0.35064405	0.93422008	-0.046079084	0.1291725	1	8	26	2.3990386	1.0068157	0.33344051	17.260607	0.35027248	0.8691442	499	symp127	symp15	F, 50+	0.346764120504381	0.415857949637669
1585	0.045727439	0.30799165	1.0204921	-0.042220514	0.1329722	5	8	223	1.3985426	0.20256856	0.94025546	2.0802021	0.47631717	1.6558872	499	symp127	symp26	F, 50+	0.319605517280689	0.492422599262746
1586	0.019910662	0.65726018	0.4439663	-0.067986645	0.10750127	1	8	41	1.5213414	1.0050569	0.21218032	10.90808	0.49891105	0.41748136	499	symp127	symp53	F, 50+	0.488486283931585	0.50613954129815
1587	-0.027282897	0.54316193	0.60845768	-0.11478648	0.060640816	1	8	106	0.5884434	1.0031873	0.082371019	4.2037311	1	-0.52858979	499	symp127	symp56	F, 50+	0.44193802449194	0.670493111437993
1588	0.01551654	0.72951949	0.34595957	-0.072360501	0.10315453	1	8	45	1.3861111	1.0047858	0.19342256	9.9331951	0.53312427	0.32494694	499	symp127	symp68	F, 50+	0.515025735819632	0.520562934249451
1589	0.089505523	0.045673303	2.0034323	0.0017407114	0.17590201	1	8	11	5.6704545	1.0133717	0.77806967	41.325417	0.16439837	1.7123721	499	symp127	symp74	F, 50+	0.0852054233020277	0.273948966082179
1590	0.023507509	0.60036659	0.52420944	-0.064403869	0.11105683	1	8	38	1.6414474	1.0052975	0.22882341	11.774798	0.47183079	0.49296689	499	symp127	symp75	F, 50+	0.467659608599069	0.490445788600897
1591	0.0038081536	0.93237692	0.084897675	-0.083998412	0.091556035	1	20	23	1.0847826	1.004182	0.15155344	7.7646098	1	0.081040703	499	symp128	symp1	F, 50+	0.574227186827548	0.670493111437993
1592	0.023891339	0.59442848	0.53277355	-0.064021409	0.11143613	2	20	35	1.4257143	0.50343663	0.53149432	3.8244271	0.64333093	0.70450372	499	symp128	symp8	F, 50+	0.464801989293625	0.579286070940171
1593	0.083695933	0.061732017	1.8724447	-0.0041127685	0.17022383	2	20	15	3.3266666	0.50534135	1.2355322	8.9570408	0.11724501	2.3785324	499	symp128	symp13	F, 50+	0.105821806573077	0.221782222995552
1594	-0.0014870167	0.97356761	0.033150837	-0.08925385	0.086302735	2	20	51	0.97843134	0.5029884	0.36507154	2.6223023	1	-0.043350164	499	symp128	symp14	F, 50+	0.585046754628785	0.670493111437993
1595	0.044038031	0.32622582	0.98271507	-0.043910194	0.13130893	2	20	26	1.9192308	0.50393111	0.71477997	5.1532593	0.27993047	1.2936778	499	symp128	symp15	F, 50+	0.331426229320164	0.369881602459265
1596	-0.080923162	0.070900224	1.8099964	-0.16751176	0.0069043715	5	20	223	0.55941707	0.20223224	0.37635019	0.83153254	0.10608225	-2.8722425	499	symp128	symp26	F, 50+	0.116718814882157	0.208000902918354
1597	-0.04691248	0.29561037	1.046996	-0.1341386	0.041034985	1	20	63	0.39603174	1.0028017	0.055478919	2.8270404	0.49305052	-0.92367309	499	symp128	symp35	F, 50+	0.311674427642782	0.502780907227525
1598	0.08767987	0.050291158	1.9622481	-9.9380937e-05	0.17411827	4	20	41	2.4341464	0.25322753	1.4818187	3.9985111	0.072361857	3.5130308	499	symp128	symp53	F, 50+	0.0915833377365564	0.161521867924613
1599	-0.0062071141	0.8899954	0.13838094	-0.093934417	0.081615843	4	20	106	0.94150943	0.25247973	0.57399696	1.5443287	1	-0.23871584	499	symp128	symp56	F, 50+	0.562614654152967	0.670493111437993
1600	-0.028663382	0.52294201	0.63926971	-0.11614963	0.059264217	1	20	45	0.55444443	1.0031191	0.077622175	3.96032	1	-0.58795476	499	symp128	symp68	F, 50+	0.432323807092633	0.670493111437993
1601	0.012731126	0.77664793	0.28384429	-0.075131319	0.10039742	1	20	19	1.3131579	1.0046396	0.18329494	9.4076996	0.54700965	0.2711767	499	symp128	symp73	F, 50+	0.528795179447205	0.527977039208902
1602	0.13392895	0.0027197259	3.012888	0.046699464	0.21913131	5	20	38	3.2828948	0.20332381	2.2038612	4.8902345	0.013051184	5.8464651	499	symp128	symp75	F, 50+	0.00903319496379435	0.0467387065913526
1603	-0.010263579	0.8191005	0.22882313	-0.097953819	0.077584803	1	20	31	0.80483872	1.003621	0.11256658	5.7545085	1	-0.21633007	499	symp128	symp125	F, 50+	0.542432916922907	0.670493111437993
1604	0.07097169	0.11332835	1.586207	-0.016912153	0.15776733	1	8	15	4.1583333	1.0103414	0.57398343	30.125845	0.21802025	1.4105276	499	symp133	symp13	F, 50+	0.163032346287053	0.321036854340117
1605	0.009605756	0.83051342	0.21415578	-0.078238703	0.097302198	1	8	51	1.2230393	1.004459	0.17077631	8.7589722	0.58061218	0.20044513	499	symp133	symp14	F, 50+	0.546209760687931	0.543778113359476
1606	0.11366431	0.011055488	2.5505042	0.026146693	0.1994528	2	8	26	4.7980771	0.50681573	1.7768754	12.956194	0.060265321	3.0942514	499	symp133	symp15	F, 50+	0.0279026740152479	0.144266072376343
1607	0.076241158	0.088885866	1.7046436	-0.011615057	0.16292927	2	8	42	2.9702382	0.5049842	1.1039262	7.9917612	0.14005259	2.1557944	499	symp133	symp21	F, 50+	0.137660857069342	0.245400871704463
1608	-0.018458193	0.6808337	0.41156778	-0.10606483	0.069432788	3	8	223	0.83912557	0.33590189	0.43441167	1.6208858	0.73672253	-0.52216119	499	symp133	symp26	F, 50+	0.497352351249474	0.61715068997982
1609	-0.00048136082	0.9914422	0.010731217	-0.088256121	0.087300815	1	8	63	0.99007934	1.0039922	0.13837405	7.0841112	1	-0.0099305278	499	symp133	symp35	F, 50+	0.589837392188776	0.670493111437993
1610	-0.027282897	0.54316193	0.60845768	-0.11478648	0.060640816	1	8	106	0.5884434	1.0031873	0.082371019	4.2037311	1	-0.52858979	499	symp133	symp56	F, 50+	0.44193802449194	0.670493111437993
1611	0.078012533	0.081692062	1.7444887	-0.0098332874	0.16466343	2	8	41	3.0426829	0.5050568	1.1306903	8.1878471	0.13448273	2.203197	499	symp133	symp62	F, 50+	0.129304762505753	0.239922887370494
1612	0.03324943	0.458646	0.74165612	-0.05468867	0.12067571	1	8	31	2.0120969	1.0060403	0.28008515	14.454652	0.40360862	0.69497949	499	symp133	symp125	F, 50+	0.400451720874619	0.45099042120712
1613	-0.089262284	0.046267197	1.997944	-0.17566438	-0.0014955166	1	104	23	0.20861204	1.002426	0.029245365	1.4880643	0.061470393	-1.5634859	499	symp135	symp1	F, 50+	0.0860770141063406	0.145849188848365
1614	-0.016135026	0.7191847	0.35975298	-0.10376655	0.071745075	2	104	12	0.79967946	0.50280929	0.29848054	2.1424756	1	-0.44459057	499	symp135	symp7	F, 50+	0.511397072195421	0.670493111437993
1615	-0.12160732	0.006532345	2.7313235	-0.20717432	-0.034193832	1	104	35	0.13708791	1.0022827	0.019223783	0.9775961	0.0040807757	-1.9826071	499	symp135	symp8	F, 50+	0.0182510064485463	0.0184896892748181
1616	0.025246603	0.57367885	0.56301451	-0.062670767	0.11277517	4	104	15	1.2794871	0.25264904	0.77978832	2.0993998	0.52774853	0.97550082	499	symp135	symp13	F, 50+	0.455951012106152	0.517581504638443
1617	0.038614057	0.3893865	0.86148483	-0.049331639	0.12596558	13	104	51	1.2230393	0.079119638	1.0473514	1.4281979	0.36854118	2.5447402	499	symp135	symp14	F, 50+	0.367773225949621	0.426394655856304
1618	-0.075900838	0.090324596	1.6969903	-0.16259603	0.011957315	2	104	26	0.36908284	0.50237787	0.13787679	0.98799902	0.13328439	-1.9840329	499	symp135	symp15	F, 50+	0.139393742553773	0.238769752402722
1619	-0.10224339	0.02235947	2.2913709	-0.18833163	-0.014595896	3	104	42	0.34271979	0.33557031	0.1775399	0.66158003	0.026901899	-3.1911113	499	symp135	symp21	F, 50+	0.0491528366255663	0.0813978236044948
1620	0.18381916	3.6093006e-05	4.1690111	0.097615734	0.2672849	65	104	223	1.3985426	0.017435757	1.3515561	1.4471625	5.784056e-05	19.238091	499	symp135	symp26	F, 50+	0.00020706191019004	0.000463122922433984
1621	0.064532004	0.15003121	1.441649	-0.02337891	0.15145259	2	104	4	2.3990386	0.50441188	0.89263344	6.4476471	0.19326802	1.7348284	499	symp135	symp34	F, 50+	0.198515207807355	0.300960404483644
1622	0.042629898	0.34194785	0.95123422	-0.045318171	0.12992221	16	104	63	1.2185593	0.064660646	1.0735108	1.3832061	0.32470256	3.0570245	499	symp135	symp35	F, 50+	0.340863326639186	0.398791654015216
1623	0.0081730839	0.85549009	0.18221271	-0.079662554	0.095882781	9	104	41	1.0532364	0.11335365	0.84340715	1.3152685	0.84191328	0.45757419	499	symp135	symp53	F, 50+	0.553896622651458	0.670493111437993
1624	0.39694941	2.7898211e-20	9.6415348	0.32033247	0.46840692	55	104	106	2.4895682	0.020280553	2.3925493	2.5905213	1.7437151e-16	44.974575	499	symp135	symp56	F, 50+	1.0799986214183e-18	6.98086630734788e-15
1625	0.0092030186	0.83751851	0.20517614	-0.078638993	0.096903227	1	104	4	1.1995193	1.0044118	0.16750762	8.5897369	1	0.18112175	499	symp135	symp58	F, 50+	0.548463247291463	0.670493111437993
1626	-0.063692451	0.15541676	1.4228163	-0.15062879	0.024221456	5	104	41	0.58513135	0.20224254	0.39364162	0.86977255	0.22658102	-2.6498823	499	symp135	symp62	F, 50+	0.203479499287023	0.329409221071503
1627	0.096824102	0.03057616	2.1687376	0.0091231512	0.18304686	15	104	45	1.5993589	0.068888366	1.3973558	1.830564	0.035565123	6.8168683	499	symp135	symp68	F, 50+	0.0629743986338037	0.0993714614591346
1628	-0.07630761	0.08860711	1.706138	-0.16299434	0.011548228	1	104	19	0.25253037	1.0025141	0.035396177	1.8016517	0.14453171	-1.3727725	499	symp135	symp73	F, 50+	0.137419760479882	0.250843427703258
1629	0.023771316	0.59628242	0.53009558	-0.064141005	0.11131753	3	104	11	1.3085665	0.3362155	0.67702293	2.5292292	0.70566612	0.7998805	499	symp135	symp74	F, 50+	0.4653206340147	0.609307472035063
1630	0.020092376	0.65433419	0.44801974	-0.0678057	0.10768095	9	104	38	1.1363866	0.11337217	0.9099589	1.419157	0.67812693	1.1277337	499	symp135	symp75	F, 50+	0.487726529511706	0.595594328978389
1631	0.087330751	0.051217247	1.9543748	-0.00045119191	0.1737771	1	104	1	4.7980771	1.0116234	0.66062647	34.848045	0.20841683	1.5501966	499	symp135	symp108	F, 50+	0.0928411411643919	0.312573702161244
1632	0.11321893	0.011376408	2.5403802	0.025695814	0.19901952	12	104	31	1.8573201	0.085651532	1.5702858	2.1968217	0.019935461	7.2285299	499	symp135	symp125	F, 50+	0.028564387467526	0.0649338681117183
1633	0.091633022	0.040746573	2.0514512	0.0038857933	0.17797995	4	104	8	2.3990386	0.25320995	1.4604967	3.9407046	0.062783293	3.455899	499	symp135	symp127	F, 50+	0.0783947703204444	0.147909838912722
1634	-0.079695515	0.075300738	1.782361	-0.16631056	0.008139912	1	104	20	0.23990385	1.0024889	0.033628039	1.7114842	0.092027582	-1.4239731	499	symp135	symp128	F, 50+	0.121760835972934	0.189444582581026
1635	0.032249149	0.47228161	0.71932042	-0.055686977	0.11968882	1	21	12	1.9801587	1.0059763	0.27567393	14.223429	0.40657711	0.67911839	499	symp138	symp7	F, 50+	0.406858591216871	0.452211916043045
1636	0.059681311	0.18318154	1.332881	-0.028245144	0.14669132	3	21	35	2.0367346	0.3367019	1.0527567	3.9404054	0.1760817	2.1126933	499	symp138	symp8	F, 50+	0.228163793001169	0.284692765753234
1637	0.021553902	0.63099557	0.48062351	-0.066350117	0.10912593	1	21	15	1.5841269	1.0051826	0.22088248	11.361056	0.48022646	0.45766157	499	symp138	symp13	F, 50+	0.479291436986639	0.494671421531963
1638	0.061079297	0.17311631	1.3642182	-0.026843106	0.14806394	4	21	51	1.8636788	0.25294173	1.1351748	3.0597041	0.25573698	2.4612482	499	symp138	symp14	F, 50+	0.219563552856942	0.352191776806617
1639	-0.0042301621	0.92490411	0.094305947	-0.091974497	0.083579361	1	21	26	0.91391939	1.0038395	0.1277681	6.5372238	1	-0.089668594	499	symp138	symp15	F, 50+	0.572448906524538	0.670493111437993
1640	-0.027800173	0.53554016	0.62000269	-0.1152973	0.060125034	8	21	223	0.85244501	0.12722157	0.66431367	1.0938545	0.65563142	-1.2548704	499	symp138	symp26	F, 50+	0.438298478135138	0.58552092382733
1641	0.13068406	0.003450203	2.938606	0.043403465	0.21598493	7	21	63	2.6402116	0.14562103	1.9846486	3.5123181	0.010125147	6.6670256	499	symp138	symp35	F, 50+	0.0110409790408315	0.0381655050810285
1642	0.11901557	0.0077815461	2.6722667	0.031566866	0.20465602	5	21	41	2.8977933	0.20316947	1.9459249	4.3152776	0.022199916	5.2367587	499	symp138	symp53	F, 50+	0.0211057881398417	0.0700141157617691
1643	0.013154656	0.76942396	0.29328865	-0.074710101	0.10081673	5	21	106	1.1208446	0.20245726	0.75372046	1.6667885	0.78577125	0.5634892	499	symp138	symp56	F, 50+	0.526826405405003	0.64238959715612
1644	-0.026366975	0.55678833	0.58801651	-0.11388189	0.061553974	1	21	41	0.57955867	1.0031694	0.081130154	4.1401157	1	-0.54376495	499	symp138	symp62	F, 50+	0.448247395599735	0.670493111437993
1645	0.038546175	0.39022121	0.85996819	-0.049399454	0.12589867	3	21	45	1.5841269	0.33639956	0.81929612	3.0629442	0.42340851	1.367521	499	symp138	symp68	F, 50+	0.368095313923444	0.462047153523816
1646	0.052712221	0.2398483	1.1767758	-0.035229269	0.13984366	3	21	38	1.8759398	0.33659449	0.96984851	3.6285567	0.20929831	1.8690436	499	symp138	symp75	F, 50+	0.272096813515558	0.313370062461624
1647	0.15280358	0.00061492022	3.447006	0.065909132	0.23739788	5	21	31	3.8325653	0.20354412	2.5717533	5.7114954	0.0066642254	6.6007032	499	symp138	symp125	F, 50+	0.00249412282118093	0.0275856528606363
1648	0.21164872	1.8407823e-06	4.8277593	0.12621509	0.29396585	3	21	8	8.9107141	0.34129375	4.5645442	17.395128	0.0031522275	6.4087152	499	symp138	symp127	F, 50+	1.36556652469529e-05	0.0149518020710059
1649	0.058941543	0.18867959	1.3163016	-0.028986918	0.14596483	2	21	20	2.3761904	0.50438899	0.88417184	6.3859544	0.20336585	1.7159348	499	symp138	symp128	F, 50+	0.232797030546077	0.309761376381427
1650	0.039888363	0.37391829	0.88995934	-0.048058394	0.12722141	6	21	104	1.3708792	0.16913256	0.98408049	1.9097112	0.40907416	1.8651181	499	symp138	symp135	F, 50+	0.359409684855749	0.453283437233755
1651	0.16315873	0.00025211295	3.6867819	0.076475509	0.24739407	1	1	35	14.257143	1.0305794	1.8914095	107.46807	0.07014028	2.5784116	499	symp142	symp8	F, 50+	0.00113749835418465	0.158032601919039
1652	-0.026880996	0.039670534	2.0576229	-0.052455895	-0.001270858	2	103	416	0.27338499	0.50019413	0.10256539	0.72869951	0.03280342	-2.592742	5857	symp7	symp1	government only	0.0768241839808535	0.0938892262882669
1653	0.0019722872	0.88004744	0.1509157	-0.023639919	0.027581906	1	103	49	1.1604913	1.000369	0.16334683	8.2446671	0.58229721	0.14878863	5857	symp7	symp4	government only	0.559845000379529	0.544785589672936
1654	-0.031836789	0.014826068	2.4373219	-0.057400998	-0.0062308558	2	126	416	0.22348139	0.50018984	0.083843842	0.59567797	0.0081471959	-2.9957168	5857	symp8	symp1	government only	0.035332783681064	0.0323034534121326
1655	-0.030418767	0.019910956	2.32866	-0.055986162	-0.0048115021	3	141	416	0.29956016	0.33352116	0.15580633	0.57594758	0.018345797	-3.6142838	5857	symp13	symp1	government only	0.044789631374867	0.0606023059293293
1656	-0.0021965886	0.86652702	0.16807891	-0.027806036	0.023415741	1	141	49	0.84773481	1.0003155	0.11933677	6.0220699	1	-0.16513528	5857	symp13	symp4	government only	0.556954931886323	0.670493111437993
1657	-0.0040643634	0.75581217	0.31099942	-0.029672287	0.021548891	2	141	103	0.80658269	0.50023961	0.30257729	2.1501138	1	-0.42969185	5857	symp13	symp7	government only	0.523188932101574	0.670493111437993
1658	-0.007933097	0.54384553	0.60704362	-0.033537295	0.017681507	2	141	126	0.65934932	0.50022703	0.24735102	1.7575895	0.77084088	-0.83262551	5857	symp13	symp8	government only	0.442266138675028	0.634176020950067
1659	-0.025547897	0.050570212	1.9555116	-0.051125459	6.3155909e-05	41	759	416	0.76054335	0.024564177	0.72479391	0.79805613	0.04915021	-11.143145	5857	symp14	symp1	government only	0.0920207000987876	0.124774917386215
1660	-0.0075339833	0.56429839	0.57650149	-0.033138603	0.018080518	5	759	49	0.7874217	0.20019765	0.53185797	1.1657866	0.67414874	-1.193777	5857	symp14	symp4	government only	0.451817232536375	0.593900501811292
1661	-0.028418258	0.029641068	2.1753862	-0.053989977	-0.0028092908	6	759	103	0.44951841	0.16685022	0.32413185	0.62340927	0.026002889	-4.7921929	5857	symp14	symp7	government only	0.0615034776798537	0.0792403319566926
1662	-0.022173334	0.089735478	1.6970758	-0.047757227	0.0034396315	10	759	126	0.6124391	0.10018122	0.50325364	0.74531329	0.10630428	-4.8941884	5857	symp14	symp8	government only	0.13874967097714	0.208360093510581
1663	-0.0070717265	0.58844018	0.54112768	-0.03267682	0.018542644	2	759	22	0.70152116	0.50023067	0.26316968	1.8700175	1	-0.70868158	5857	symp14	symp10	government only	0.462326159417982	0.670493111437993
1664	0.048847578	0.00018417361	3.7421851	0.023265673	0.074365556	33	759	141	1.8060437	0.03048314	1.7012985	1.9172381	0.00052723114	19.392317	5857	symp14	symp13	government only	0.000867346139989357	0.00321408214192308
1665	-0.033288006	0.010842695	2.5485432	-0.05884885	-0.0076835454	12	332	416	0.50889134	0.083511338	0.43205473	0.59939253	0.0080680279	-8.0889711	5857	symp15	symp1	government only	0.0274280267868057	0.0320369108777544
1666	-0.015944941	0.22242695	1.2202297	-0.041538991	0.0096700201	3	332	103	0.51383203	0.33353335	0.2672464	0.98793977	0.28431267	-1.9963787	5857	symp15	symp7	government only	0.258989046920454	0.372461080225416
1667	-0.026169201	0.045212545	2.0031002	-0.051745534	-0.0005585631	2	332	126	0.28002486	0.50019467	0.10505635	0.74639875	0.048214771	-2.5447631	5857	symp15	symp8	government only	0.0846472776745839	0.122934269140831
1668	0.053024132	4.9076541e-05	4.0630145	0.027450396	0.078528501	19	332	141	2.3772323	0.052823707	2.1434195	2.6365504	0.00033933271	16.39296	5857	symp15	symp13	government only	0.000270088818499563	0.00217749937388664
1669	-0.013242204	0.31093228	1.0133555	-0.038840044	0.012373005	37	332	759	0.85999727	0.027201761	0.81534702	0.90709275	0.35453722	-5.5447159	5857	symp15	symp14	government only	0.321898148855781	0.418196091651444
1670	0.0048081819	0.71294874	0.36791658	-0.020805392	0.030415449	3	19	759	1.2184315	0.33357343	0.63366199	2.3428504	0.72837502	0.59226638	5857	symp16	symp14	government only	0.509035846317756	0.613283015959155
1671	-0.00099984463	0.93901908	0.076506123	-0.026610175	0.024611799	1	19	332	0.92850351	1.0003293	0.13070315	6.5960059	1	-0.074156724	5857	symp16	symp15	government only	0.576326587781149	0.670493111437993
1672	0.013120907	0.31538558	1.0040716	-0.012494304	0.038718909	1	16	141	2.5961878	1.000614	0.36525509	18.453382	0.32321292	0.95345873	5857	symp17	symp13	government only	0.323866654862684	0.397541551670017
1673	-0.01045488	0.4237259	0.80002993	-0.036056239	0.015160192	1	16	759	0.48229578	1.0002531	0.067901731	3.4256744	0.71091002	-0.72901314	5857	symp17	symp14	government only	0.384987231878961	0.610791351828217
1674	-0.024488144	0.060932621	1.8743452	-0.050067756	0.0011235736	2	93	416	0.30278122	0.50019664	0.11359337	0.80705827	0.064804621	-2.3885503	5857	symp21	symp1	government only	0.104831157276456	0.150108750781852
1675	-0.0066034268	0.61337286	0.50529182	-0.032208994	0.019010801	1	93	103	0.61144167	1.0002751	0.086080275	4.3431664	1	-0.49180034	5857	symp21	symp7	government only	0.472656739379592	0.670493111437993
1676	-0.0021284262	0.87063175	0.16286322	-0.027737927	0.023483867	2	93	141	0.89331198	0.500247	0.33510762	2.3813434	1	-0.22552738	5857	symp21	symp13	government only	0.557429518626133	0.670493111437993
1677	-0.03681143	0.0048388471	2.8186464	-0.062363647	-0.011210987	3	93	759	0.24892686	0.33351827	0.12947182	0.47859508	0.0026279073	-4.1694756	5857	symp21	symp14	government only	0.0144174548698341	0.0128746227679663
1678	0.0019338649	0.88236701	0.1479757	-0.023678321	0.027543513	2	14	759	1.1023904	0.50026488	0.4135246	2.9387963	0.70131248	0.19485854	5857	symp23	symp14	government only	0.560713103404707	0.607910648234461
1679	-0.1088284	6.7237323e-17	8.3770838	-0.13406575	-0.083449975	157	3351	416	0.65964019	0.0065409089	0.65123749	0.66815138	1.3614858e-16	-63.609009	5857	symp26	symp1	government only	1.79791128617442e-15	5.61834436047337e-15
1680	-0.02774444	0.033731535	2.1237659	-0.053317569	-0.0021349452	2	3351	9	0.38840809	0.50020391	0.14571562	1.0353101	0.043625839	-1.8906263	5857	symp26	symp2	government only	0.0677916655912551	0.114836038795954
1681	-0.060749944	3.2783735e-06	4.657064	-0.086226799	-0.035193685	12	3351	49	0.42804158	0.08351019	0.36341316	0.50416332	3.6991564e-06	-10.160855	5857	symp26	symp4	government only	2.32280674816808e-05	3.7584377525641e-05
1682	-0.099581063	2.1992518e-14	7.6578045	-0.1248736	-0.074159183	21	3351	103	0.35635501	0.04779271	0.32448968	0.39134955	1.6020546e-14	-21.589649	5857	symp26	symp7	government only	4.52562152207465e-13	5.14635134979272e-13
1683	-0.0691875	1.156676e-07	5.3068042	-0.09463083	-0.043653842	43	3351	126	0.59648389	0.023428947	0.56971228	0.62451351	1.4470726e-07	-22.054045	5857	symp26	symp8	government only	1.06094564348236e-06	1.89311820939547e-06
1684	-0.031516906	0.015860667	2.4128084	-0.057081845	-0.0059106657	7	3351	22	0.55612981	0.14304148	0.42016202	0.73609781	0.017930852	-4.1019821	5857	symp26	symp10	government only	0.0373727880828957	0.0596197594385664
1685	-0.060045954	4.2544571e-06	4.6029	-0.085525446	-0.034487981	54	3351	141	0.66938418	0.0186914	0.64530498	0.69436193	5.9660219e-06	-21.474962	5857	symp26	symp13	government only	2.948183804374e-05	5.77715033748959e-05
1686	-0.073209688	2.0332807e-08	5.6169295	-0.098635763	-0.047688089	363	3351	759	0.83592176	0.0029259792	0.83114159	0.84072953	2.7442232e-08	-61.251369	5857	symp26	symp14	government only	2.08298658874392e-07	4.04442362569738e-07
1687	-0.10289423	2.9293279e-15	7.9152699	-0.1281675	-0.077487417	121	3351	332	0.63701266	0.0084361266	0.62656641	0.64763314	5.570181e-15	-53.45649	5857	symp26	symp15	government only	6.73026056763336e-14	1.86761741798077e-13
1688	0.00078538503	0.95208114	0.060096089	-0.024826126	0.026395867	11	3351	19	1.0119053	0.091095559	0.84644312	1.209712	1	0.12991865	5857	symp26	symp16	government only	0.579700551076024	0.670493111437993
1689	-0.034076344	0.0091046663	2.608968	-0.059635311	-0.0084727267	4	3351	16	0.43695912	0.25018942	0.26759332	0.71352029	0.010938426	-3.3091552	5857	symp26	symp17	government only	0.0240087824969636	0.040692667288235
1690	-0.0026946384	0.83665043	0.20618902	-0.028303698	0.022917956	1	3351	2	0.87391824	1.00032	0.12302157	6.2081237	1	-0.13472535	5857	symp26	symp18	government only	0.548147467908127	0.670493111437993
1691	-0.091673769	2.0772615e-12	7.044354	-0.11701006	-0.066218227	20	3351	93	0.37587881	0.050173976	0.34067392	0.41472173	1.773055e-12	-19.501913	5857	symp26	symp21	government only	3.43760719624942e-11	4.46561414590105e-11
1692	-0.042470068	0.0011497904	3.2526581	-0.068007112	-0.016877413	2	3351	14	0.24969092	0.50019211	0.0936765	0.66554105	0.0016406598	-2.7739973	5857	symp26	symp23	government only	0.00429509895840088	0.00863739823748773
1693	-0.00056587858	0.96546394	0.043299887	-0.026176512	0.025045497	2	29	416	0.97098804	0.50025368	0.36424145	2.5884418	1	-0.058852352	5857	symp28	symp1	government only	0.582693710729265	0.670493111437993
1694	0.0090681687	0.48776844	0.69390643	-0.016546687	0.034671128	1	29	103	1.9608302	1.0005056	0.2759259	13.934376	0.40295961	0.67302775	5857	symp28	symp7	government only	0.414764526813423	0.450539761354128
1695	0.039836977	0.0022935625	3.0506663	0.014240494	0.065381281	3	29	126	4.8087029	0.33377779	2.4998305	9.2500763	0.023631826	4.705009	5857	symp28	symp8	government only	0.00777043414490638	0.0735357641102981
1696	0.0017522266	0.89334625	0.13407703	-0.023859857	0.027362011	4	29	759	1.064377	0.25021619	0.65178913	1.7381361	0.78422034	0.24934261	5857	symp28	symp14	government only	0.563904413408305	0.64170843515746
1697	-0.052073199	6.6894128e-05	3.989949	-0.07758075	-0.026497526	6	29	3351	0.36162135	0.16684772	0.26075366	0.50150782	8.7061184e-05	-6.096323	5857	symp28	symp26	government only	0.000356137205725922	0.000662987263074741
1698	0.013733311	0.2933276	1.0509442	-0.011881881	0.03933049	1	3	759	2.5722442	1.00061	0.36188936	18.283047	0.34061253	0.94420284	5857	symp30	symp14	government only	0.310219691276265	0.410158298233618
1699	0.0043251873	0.74068832	0.33095765	-0.021288184	0.029932884	2	3	3351	1.1652243	0.50027025	0.43709004	3.106334	1	0.30566201	5857	symp30	symp26	government only	0.518661678065263	0.670493111437993
1700	0.016927177	0.19522686	1.2954189	-0.0086876024	0.042519756	1	17	103	3.3449457	1.0007418	0.47047916	23.781418	0.26068774	1.2065554	5857	symp31	symp7	government only	0.238199953729879	0.356303047282705
1701	0.012231776	0.3493011	0.93602079	-0.013383429	0.037830938	1	17	141	2.443471	1.0005879	0.34378707	17.367002	0.33955038	0.89289457	5857	symp31	symp13	government only	0.345934625427948	0.409430701820634
1702	-0.049560849	0.00014796182	3.7969618	-0.075076565	-0.023980275	2	17	3351	0.20562781	0.50018829	0.077145919	0.54808861	0.00021539419	-3.162184	5857	symp31	symp26	government only	0.000721953192878826	0.00146824267526146
1703	-0.047899257	0.00024531473	3.6693656	-0.073420197	-0.02231562	1	197	416	0.071468666	1.000183	0.010063354	0.50756139	1.312976e-05	-2.6380136	5857	symp34	symp1	government only	0.00111106239030487	0.00012060978166491
1704	-0.0067386599	0.60612512	0.51564026	-0.032344092	0.01887561	1	197	49	0.60675436	1.0002743	0.085420519	4.3098645	1	-0.49949417	5857	symp34	symp4	government only	0.469671670900529	0.670493111437993
1705	-0.017755864	0.17424425	1.358857	-0.043347165	0.0078587215	1	197	103	0.28865016	1.0002201	0.040641271	2.0501058	0.26529899	-1.2422665	5857	symp34	symp7	government only	0.220454961937129	0.35888122153149
1706	0.026304485	0.044111669	2.0134625	0.00069393934	0.051880546	9	197	141	1.8977212	0.11131788	1.5257266	2.3604136	0.054946151	5.7551742	5857	symp34	symp13	government only	0.0831122358921741	0.135461841443015
1707	-0.029689148	0.023077017	2.2727551	-0.055258144	-0.0040812385	15	197	759	0.58756846	0.066844121	0.51541805	0.66981882	0.022856409	-7.9552622	5857	symp34	symp14	government only	0.0502633065023187	0.0716632632135953
1708	-0.021160265	0.10539289	1.6195033	-0.046745945	0.0044531603	6	197	332	0.53730661	0.16685273	0.38743091	0.74516094	0.11687087	-3.7229624	5857	symp34	symp15	government only	0.155346731092651	0.221455547332681
1709	-0.081751093	3.7127268e-10	6.2764368	-0.10713779	-0.056257874	70	197	3351	0.62105864	0.014457994	0.6037063	0.63890976	6.6954137e-10	-32.94577	5857	symp34	symp26	government only	4.74922100433671e-09	1.25150938471723e-08
1710	0.0075379857	0.5640915	0.5768078	-0.018076517	0.0331426	1	197	17	1.7488803	1.0004693	0.24611799	12.4273	0.44146699	0.5587135	5857	symp34	symp31	government only	0.451744824546832	0.472684053717233
1711	-0.064570479	7.5850215e-07	4.9511342	-0.090032607	-0.039024003	14	617	416	0.31946608	0.071603231	0.27763543	0.36759928	3.1303074e-08	-15.936489	5857	symp35	symp1	government only	6.01331003746007e-06	4.56328674908027e-07
1712	0.00063283771	0.96138042	0.048423465	-0.02497858	0.026243426	11	617	103	1.0137842	0.091095589	0.84801471	1.2119583	0.87230957	0.15028243	5857	symp35	symp7	government only	0.58205339527964	0.670493111437993
1713	-0.031713765	0.015216706	2.4278944	-0.057278257	-0.0061077145	5	617	126	0.37669471	0.20018363	0.25444257	0.55768538	0.011877549	-4.8771234	5857	symp35	symp8	government only	0.036154505564003	0.0434049605564871
1714	-0.011978667	0.3593643	0.9166491	-0.037578151	0.013636529	1	617	22	0.43148667	1.0002444	0.060749419	3.0647328	0.72290331	-0.84031326	5857	symp35	symp10	government only	0.35156058475006	0.612184132193822
1715	0.0077882609	0.55122501	0.59595996	-0.017826308	0.033392612	17	617	141	1.1445107	0.059005789	1.0195138	1.2848328	0.57737339	2.2875254	5857	symp35	symp13	government only	0.444979630253149	0.541880015861011
1716	-0.0065511228	0.61618632	0.50128937	-0.032156739	0.019063089	76	617	759	0.95052135	0.013330795	0.92600745	0.97568423	0.65751535	-3.8065739	5857	symp35	symp14	government only	0.473708886363788	0.586127777040673
1717	0.0096823769	0.4587774	0.74091053	-0.015932586	0.035284638	39	617	332	1.1151071	0.025816672	1.0600858	1.1729842	0.46122694	4.2201591	5857	symp35	symp15	government only	0.400473343410572	0.483896552877471
1718	-0.0073042181	0.57623845	0.55891883	-0.032909073	0.018310219	1	617	16	0.59329414	1.000272	0.083525926	4.2142358	1	-0.52192295	5857	symp35	symp17	government only	0.456834625367302	0.670493111437993
1719	-0.025790898	0.048414588	1.9741238	-0.051367979	-0.0001800045	4	617	93	0.40828845	0.2501882	0.25003603	0.66670173	0.058308765	-3.5804303	5857	symp35	symp21	government only	0.0890568982779635	0.141220811637437
1720	0.01231811	0.34590992	0.94262832	-0.013297098	0.037917159	1	617	4	2.3731766	1.0005759	0.33390477	16.866987	0.35942227	0.86373198	5857	symp35	symp24	government only	0.343799101072762	0.421289972430017
1721	-0.03260655	0.012576413	2.4963145	-0.058168985	-0.0070013842	324	617	3351	0.91782659	0.0032576683	0.91198492	0.9237057	0.014163445	-26.321522	5857	symp35	symp26	government only	0.0310470851469169	0.0499220991761852
1722	-0.0083589396	0.52243721	0.63963145	-0.033962682	0.017255766	2	617	29	0.6546694	0.50022668	0.24559557	1.7451131	0.76301807	-0.84686583	5857	symp35	symp28	government only	0.432208461261438	0.632131963238242
1723	0.012500196	0.33882669	0.95656437	-0.013115016	0.03809901	3	617	17	1.6751835	0.33359945	0.87115777	3.2212763	0.41358873	1.5465336	5857	symp35	symp31	government only	0.339467994932224	0.455875172357004
1724	0.031610545	0.015551438	2.4199841	0.0060043922	0.057175267	31	617	197	1.4937762	0.032437056	1.4017628	1.5918293	0.023931608	12.371877	5857	symp35	symp34	government only	0.0367652557265052	0.074296222485755
1725	0.026774205	0.040463321	2.0494425	0.0011639906	0.052349322	2	22	141	3.7762735	0.50049311	1.4159081	10.071445	0.097200714	2.6548569	5857	symp38	symp13	government only	0.078103800946741	0.196548980670939
1726	0.0012386873	0.92449129	0.094781913	-0.024373099	0.026848849	3	22	759	1.0522817	0.33356398	0.54726368	2.0233333	0.75811577	0.15277688	5857	symp38	symp14	government only	0.572417966430934	0.629858993814703
1727	-0.0029819584	0.81951863	0.22817442	-0.028590787	0.022630783	1	22	332	0.80188936	1.0003077	0.11288477	5.6963091	1	-0.2207167	5857	symp38	symp15	government only	0.542480210594278	0.670493111437993
1728	-0.048440281	0.00020843234	3.7109084	-0.073959537	-0.022857627	4	22	3351	0.31778845	0.25018433	0.19461526	0.51891869	0.00028658597	-4.582099	5857	symp38	symp26	government only	0.000964318684153055	0.00188640920696555
1729	0.035432089	0.0066893264	2.7128949	0.0098299962	0.060987759	1	22	29	9.1802511	1.0017382	1.2887177	65.396011	0.10362533	2.2132077	5857	symp38	symp28	government only	0.0186021483436659	0.204679690557381
1730	-0.0036434366	0.78041565	0.27879024	-0.029251719	0.021969626	1	10	759	0.77167326	1.0003026	0.10863224	5.4816103	1	-0.25911567	5857	symp40	symp14	government only	0.529557189938629	0.670493111437993
1731	-0.031105164	0.017285479	2.3812563	-0.056671031	-0.0054985322	2	10	3351	0.34956729	0.50020063	0.13114491	0.93177307	0.02315337	-2.1012754	5857	symp40	symp26	government only	0.0400838589383676	0.0724250291006952
1732	0.015223225	0.24407241	1.1649853	-0.010391839	0.040818322	1	10	197	2.9730964	1.0006784	0.41822922	21.135067	0.28993875	1.0888653	5857	symp40	symp34	government only	0.27491203482395	0.376086322626841
1733	-0.0013551601	0.91741556	0.1036942	-0.026965236	0.024256695	1	46	141	0.90302187	1.000325	0.12711725	6.4149323	1	-0.10197534	5857	symp41	symp13	government only	0.571189371544136	0.670493111437993
1734	-0.017052932	0.19192863	1.3050456	-0.04264532	0.0085618198	3	46	759	0.50326514	0.33353275	0.26175085	0.96762186	0.26858658	-2.0586827	5857	symp41	symp14	government only	0.23551644400342	0.361118721596298
1735	-0.036427349	0.0053009484	2.7891979	-0.061980538	-0.010826436	17	46	3351	0.64593959	0.059000783	0.5753994	0.72512746	0.0066317716	-7.4075179	5857	symp41	symp26	government only	0.0154775306573906	0.0274937433946023
1736	-0.0053289719	0.68345898	0.40776789	-0.030935762	0.020284809	4	46	617	0.82545274	0.25020599	0.50549001	1.347944	1	-0.76666129	5857	symp41	symp35	government only	0.498500721170509	0.670493111437993
1737	0.038532481	0.0031839504	2.9506185	0.012934232	0.064080253	1	4	141	10.384751	1.0019438	1.4572173	74.006165	0.092896163	2.3357983	5857	symp42	symp13	government only	0.0102792974730607	0.190356067685844
1738	-0.0036434366	0.78041565	0.27879024	-0.029251719	0.021969626	1	10	759	0.77167326	1.0003026	0.10863224	5.4816103	1	-0.25911567	5857	symp51	symp14	government only	0.529557189938629	0.670493111437993
1739	-0.022746615	0.081740439	1.7409753	-0.048329473	0.0028660672	3	10	3351	0.52435094	0.33353394	0.272717	1.0081656	0.11007491	-1.9356173	5857	symp51	symp26	government only	0.129304762505753	0.213500210556761
1740	0.012751124	0.32921904	0.9757694	-0.012864091	0.038349614	2	10	617	1.8985413	0.50033283	0.71207893	5.0618815	0.28463858	1.2813188	5857	symp51	symp35	government only	0.333441978457665	0.372706005692721
1741	-0.025863949	0.047781847	1.9797192	-0.051440887	-0.00025310388	4	140	416	0.40226647	0.25018793	0.24634831	0.65686804	0.045025695	-3.6398258	5857	symp53	symp1	government only	0.0883048314360562	0.117027876017442
1742	0.010170453	0.43644559	0.77826273	-0.015444582	0.035772149	2	140	49	1.7075802	0.50031656	0.64047629	4.5525961	0.32792461	1.0694774	5857	symp53	symp4	government only	0.389785660737471	0.401183445336374
1743	-0.0039289468	0.76370174	0.30063736	-0.029536987	0.021684248	2	140	103	0.81234396	0.50024009	0.30473825	2.1654739	1	-0.41546333	5857	symp53	symp7	government only	0.525066160111822	0.670493111437993
1744	-0.0099929878	0.44449213	0.7646814	-0.035594892	0.015622023	2	140	141	0.59341437	0.50022143	0.22261837	1.581813	0.77608246	-1.0432626	5857	symp53	symp13	government only	0.393509096507752	0.637090115477606
1745	0.006182441	0.63617599	0.47307688	-0.019431649	0.03178842	20	140	759	1.1023904	0.050180174	0.9991281	1.216325	0.61079562	1.9426173	5857	symp53	symp14	government only	0.481034431688595	0.560021121160091
1746	-0.0045235199	0.72925436	0.3461341	-0.030131042	0.021089936	7	140	332	0.88207829	0.14304942	0.66640925	1.167544	0.8545298	-0.87714046	5857	symp53	symp15	government only	0.514998212687801	0.670493111437993
1747	0.013225034	0.31156012	1.0120413	-0.012390175	0.038822897	1	140	16	2.614732	1.0006171	0.36786178	18.585308	0.3213135	0.96056879	5857	symp53	symp17	government only	0.321964134265666	0.39634042194066
1748	0.0069479272	0.59498572	0.53165412	-0.018666407	0.032553148	3	140	93	1.3495392	0.33358091	0.70183611	2.5949876	0.48809728	0.8986221	5857	symp53	symp21	government only	0.464801989293625	0.499800377453125
1749	-0.067998886	1.8991794e-07	5.2152081	-0.093447164	-0.042461824	50	140	3351	0.62422729	0.020172896	0.60002762	0.64940298	2.4353656e-07	-23.36009	5857	symp53	symp26	government only	1.689606103264e-06	3.11066661069597e-06
1750	0.020810455	0.11127729	1.5927187	-0.0048031178	0.04639674	2	140	29	2.8852217	0.50041705	1.0819709	7.6938338	0.15183456	2.1174371	5857	symp53	symp28	government only	0.160913190608783	0.259819462995951
1751	-0.0043950914	0.73665166	0.33630672	-0.030002726	0.021218309	4	140	197	0.84945613	0.25020704	0.52018815	1.3871437	1	-0.65209591	5857	symp53	symp34	government only	0.516752483701165	0.670493111437993
1752	0.022762839	0.081522875	1.7422177	-0.0028498354	0.048345666	21	140	617	1.423906	0.04780139	1.296558	1.5637621	0.092981733	7.3931699	5857	symp53	symp35	government only	0.129217339446136	0.190376004843044
1753	-0.10082886	1.0372238e-14	7.7547398	-0.1261142	-0.075412586	43	1547	416	0.39134523	0.023428133	0.37378132	0.40973443	5.6816707e-17	-40.044384	5857	symp56	symp1	government only	2.2213209407172e-13	2.47804699573483e-15
1754	-0.013615998	0.29747084	1.0419651	-0.039213337	0.011999198	1	1547	9	0.42067084	1.0002426	0.059226863	2.9879003	0.46040359	-0.86569464	5857	symp56	symp2	government only	0.313008448386592	0.483733673126638
1755	-0.04652521	0.00036833278	3.563874	-0.07205037	-0.020939149	2	1547	49	0.15453215	0.50018394	0.057976719	0.41189262	6.6085726e-05	-3.7333329	5857	symp56	symp4	government only	0.00159496559717051	0.00051732354678179
1756	-0.024175661	0.064304337	1.8504134	-0.049755868	0.0014362407	19	1547	103	0.69839525	0.05280862	0.62972319	0.7745561	0.070894353	-6.7975655	5857	symp56	symp7	government only	0.109124649448284	0.159329555425203
1757	-0.075487159	7.2887887e-09	5.7926521	-0.10090309	-0.049972761	5	1547	126	0.15023959	0.2001759	0.10148251	0.2224219	2.7770135e-11	-9.4692926	5857	symp56	symp8	government only	7.84032011212356e-08	6.13070343431466e-10
1758	-0.024125628	0.064858235	1.8465816	-0.04970593	0.0014863029	2	1547	22	0.34418523	0.50020015	0.12912588	0.91742629	0.086985558	-2.132297	5857	symp56	symp10	government only	0.109749808361814	0.182354069045
1759	-0.025877655	0.047663905	1.980769	-0.051454566	-0.00026681955	27	1547	141	0.7249859	0.037212387	0.67399043	0.77983975	0.052715253	-8.6423664	5857	symp56	symp13	government only	0.088121273732105	0.131289255918149
1760	-0.0097708181	0.4546839	0.74767888	-0.03537298	0.015844159	192	1547	759	0.9577328	0.0053799502	0.94768685	0.96788526	0.48022991	-8.0272961	5857	symp56	symp14	government only	0.398660793692194	0.494671421531963
1761	0.030664066	0.018935226	2.347456	0.0050570243	0.056230918	106	1547	332	1.2087951	0.0096066743	1.1862476	1.2317712	0.020989181	19.738785	5857	symp56	symp15	government only	0.0430241534683747	0.0671831045961079
1762	0.01316219	0.31386524	1.0072314	-0.012453021	0.038760137	6	1547	16	1.419764	0.16687784	1.0236863	1.9690895	0.39220417	2.1002831	5857	symp56	symp17	government only	0.323366958696737	0.44295253142996
1763	0.0098882318	0.44928136	0.75666445	-0.015726764	0.035490256	1	1547	2	1.8930187	1.000494	0.26638958	13.452177	0.45852616	0.63785768	5857	symp56	symp18	government only	0.396163288633641	0.483118393254322
1764	-0.0668061	3.0983193e-07	5.1233125	-0.092259258	-0.041265689	3	1547	93	0.12213024	0.33351105	0.063523278	0.23480836	3.4564267e-09	-6.3046403	5857	symp56	symp21	government only	2.65655129211429e-06	5.85550730769231e-08
1765	-0.013464659	0.30287337	1.0303818	-0.039062202	0.012150544	2	1547	14	0.5408625	0.50021696	0.2029054	1.4417174	0.37992701	-1.2286474	5857	symp56	symp23	government only	0.31707185529319	0.433098657644905
1766	0.056283012	1.6333252e-05	4.3134995	0.030716276	0.08177615	957	1547	3351	1.0812408	0.00121589	1.078667	1.0838206	1.6022659e-05	64.240402	5857	symp56	symp26	government only	0.000100919479990395	0.000145687123684485
1767	-0.0042518177	0.74493283	0.3253434	-0.029859578	0.021361521	1	1547	5	0.75720751	1.0003	0.10659634	5.3788261	1	-0.27803454	5857	symp56	symp27	government only	0.519517583094934	0.670493111437993
1768	-0.036744203	0.004917	2.8134921	-0.062296592	-0.011143679	1	1547	29	0.13055302	1.000193	0.018382534	0.92718935	0.002466429	-2.0355828	5857	symp56	symp28	government only	0.0145881299973493	0.0122173988536118
1769	0.003553553	0.78569895	0.2719124	-0.022059467	0.029161911	1	1547	3	1.2620125	1.0003862	0.17763057	8.9662247	1	0.23261783	5857	symp56	symp30	government only	0.531141818893579	0.670493111437993
1770	-0.025125153	0.054511815	1.9231328	-0.050703537	0.00048617288	1	1547	17	0.22270809	1.0002087	0.031357475	1.5817248	0.05616352	-1.5015799	5857	symp56	symp31	government only	0.0971755993501327	0.137389732533586
1771	0.057926595	9.1662305e-06	4.4398808	0.032363597	0.083413862	79	1547	197	1.5182587	0.012832274	1.4805487	1.5569291	2.3528919e-05	32.540146	5857	symp56	symp34	government only	5.93477841034346e-05	0.000207946624136358
1772	0.029055582	0.026172085	2.2242134	0.0034471352	0.054625947	186	1547	617	1.1413338	0.0055481568	1.1289898	1.1538129	0.029735819	23.827301	5857	symp56	symp35	government only	0.0554977329526057	0.0876972138985918
1773	-0.024125628	0.064858235	1.8465816	-0.04970593	0.0014863029	2	1547	22	0.34418523	0.50020015	0.12912588	0.91742629	0.086985558	-2.132297	5857	symp56	symp38	government only	0.109749808361814	0.182354069045
1774	-0.015396025	0.23875989	1.1782123	-0.040990874	0.010219017	1	1547	10	0.37860376	1.0002354	0.053304926	2.6890724	0.4713245	-0.97103655	5857	symp56	symp40	government only	0.271225659382599	0.490204471470755
1775	-0.040142436	0.0021211384	3.0740955	-0.06568592	-0.014546378	3	1547	46	0.24691549	0.33351815	0.1284257	0.47472787	0.0011221166	-4.1938024	5857	symp56	symp41	government only	0.0072380846214541	0.00619313166223489
1776	5.5841592e-05	0.99659091	0.0042728856	-0.025555208	0.025666818	37	1547	140	1.0005956	0.027202409	0.9486444	1.0553919	1	0.021889443	5857	symp56	symp53	government only	0.590944118293867	0.670493111437993
1777	-0.0028240834	0.82892203	0.216094	-0.02843304	0.022788577	3	26	759	0.89039224	0.33355477	0.46307763	1.7120203	1	-0.34804845	5857	symp58	symp14	government only	0.545804012970471	0.670493111437993
1778	-0.046071649	0.00042024694	3.5290565	-0.07159818	-0.020484807	6	26	3351	0.40334687	0.16684891	0.29083994	0.55937541	0.00051471277	-5.4417996	5857	symp58	symp26	government only	0.0017923961803441	0.00314133793469852
1779	-0.014547709	0.26563433	1.113279	-0.040143766	0.011067427	1	26	617	0.36510411	1.0002331	0.051404495	2.593178	0.51487094	-1.0073379	5857	symp58	symp35	government only	0.290813165293232	0.513456684689679
1780	-0.022529181	0.084702	1.7243248	-0.048112433	0.0030836114	3	26	1547	0.43685049	0.33352897	0.2272099	0.83992094	0.11620331	-2.4830356	5857	symp58	symp56	government only	0.132876893386509	0.220705442145677
1781	0.015122714	0.24720037	1.1572918	-0.010492361	0.040717956	1	14	141	2.967072	1.0006773	0.41738257	21.092197	0.28932467	1.0868394	5857	symp59	symp13	government only	0.276722994596399	0.375930260450999
1782	-0.04953675	0.00014906732	3.7951109	-0.075052544	-0.023956129	1	14	3351	0.12484546	1.000192	0.017578915	0.88665253	0.00013375252	-2.0802791	5857	symp59	symp26	government only	0.000724360229582009	0.000968327701110765
1783	-0.021395322	0.10157947	1.6375015	-0.04698059	0.0042180023	1	14	1547	0.27043125	1.000217	0.038076326	1.9206964	0.13231556	-1.3074538	5857	symp59	symp56	government only	0.151518960234934	0.238435367416863
1784	-0.059525412	5.1492893e-06	4.5628548	-0.085006833	-0.03396618	6	404	416	0.20909892	0.16684338	0.15077586	0.28998247	1.7681724e-07	-9.3797417	5857	symp62	symp1	government only	3.49836090548989e-05	2.30232156788648e-06
1785	-0.021039749	0.10739166	1.6102754	-0.046625637	0.004573728	3	404	103	0.42225799	0.33352813	0.21962057	0.81186301	0.11785839	-2.5849056	5857	symp62	symp7	government only	0.157406679186114	0.222628497253521
1786	-0.026428074	0.043125816	2.0229292	-0.052003887	-0.00081761356	3	404	126	0.34517917	0.33352375	0.17953265	0.66366011	0.04773964	-3.1892533	5857	symp62	symp8	government only	0.081630797198099	0.121954670095238
1787	-0.0056996178	0.66275829	0.43613029	-0.031306062	0.019914301	1	404	22	0.6589784	1.0002832	0.092771135	4.6809015	1	-0.41694641	5857	symp62	symp10	government only	0.489544935825207	0.670493111437993
1788	-0.02956344	0.023664534	2.2631235	-0.055132709	-0.0039554215	3	404	141	0.30845797	0.33352166	0.16043408	0.59305555	0.017748637	-3.5265167	5857	symp62	symp13	government only	0.0511662167460921	0.0592130666083046
1789	-0.020770373	0.11196778	1.5896497	-0.046356726	0.0048432169	42	404	759	0.80223459	0.023983549	0.76539594	0.84084624	0.12437425	-9.1877241	5857	symp62	symp14	government only	0.161664710630448	0.231031861149585
1790	-0.031759705	0.015069784	2.4314148	-0.057324093	-0.006153699	12	404	332	0.5240069	0.083511554	0.44488785	0.61719656	0.013603189	-7.7384548	5857	symp62	symp15	government only	0.0358594277995689	0.0482644689082214
1791	-0.029184539	0.025514539	2.2340932	-0.054754626	-0.0035761984	1	404	93	0.15588737	1.0001974	0.021949554	1.1071236	0.020675087	-1.8582548	5857	symp62	symp21	government only	0.0544449113533613	0.066654981850037
1792	-0.13364354	9.4423505e-25	10.318697	-0.15871131	-0.10840356	133	404	3351	0.5754016	0.0076903007	0.56679362	0.5841403	3.3808062e-24	-71.868065	5857	symp62	symp26	government only	4.85761846844598e-23	2.9252782182134e-22
1793	0.0095953252	0.46282664	0.73424864	-0.016019624	0.035197686	3	404	29	1.4997439	0.33358946	0.77993792	2.8838601	0.44845748	1.2149496	5857	symp62	symp28	government only	0.402684970590086	0.475835941483082
1794	-0.047043581	0.0003163626	3.6036692	-0.072567165	-0.021458421	1	404	197	0.073591493	1.0001833	0.010362258	0.52263784	1.9738889e-05	-2.6087475	5857	symp62	symp34	government only	0.0013889847778241	0.000177076166562902
1795	-0.073649101	1.6720621e-08	5.650826	-0.099073239	-0.048128869	9	404	617	0.21147119	0.11128589	0.1700289	0.2630145	7.2197699e-11	-13.961038	5857	symp62	symp35	government only	1.73167869541992e-07	1.51887406584012e-09
1796	0.048009429	0.0002373407	3.677825	0.022425991	0.073530033	1	404	1	14.497525	1.002646	2.0315351	103.45783	0.068977289	2.6669211	5857	symp62	symp39	government only	0.00107907740881822	0.156728769910403
1797	-0.02495118	0.056206711	1.9098084	-0.050529905	0.00066025351	4	404	140	0.414215	0.25018844	0.25366533	0.67637962	0.061282955	-3.522825	5857	symp62	symp53	government only	0.0993155123180417	0.145533634805734
1798	-0.091246158	2.628648e-12	7.011219	-0.11658473	-0.065788887	47	404	1547	0.44045487	0.021448961	0.42232198	0.45936629	8.3611158e-14	-38.227833	5857	symp62	symp56	government only	4.30492611630637e-11	2.47813096426689e-12
1799	-0.0080409255	0.53838366	0.61529523	-0.033645008	0.017573707	1	404	26	0.5575971	1.000266	0.078501314	3.9606283	1	-0.58396327	5857	symp62	symp58	government only	0.439865047025541	0.670493111437993
1800	-0.021370485	0.10197715	1.6355996	-0.046955798	0.00424285	15	313	416	0.67472816	0.066845112	0.59187376	0.76918095	0.11288462	-5.8859267	5857	symp68	symp1	government only	0.151872830991325	0.216585308126839
1801	-0.013490039	0.30196282	1.0323244	-0.039087549	0.012125162	1	313	49	0.38188693	1.0002359	0.053767119	2.7123945	0.5193572	-0.9624036	5857	symp68	symp4	government only	0.316538710553984	0.514927698673642
1802	0.01185906	0.36418241	0.90749502	-0.013756131	0.037458695	9	313	126	1.3366042	0.11130723	1.0746232	1.6624534	0.31891927	2.6065898	5857	symp68	symp8	government only	0.354132409892789	0.395186064878309
1803	-0.0021802175	0.86751252	0.16682622	-0.027789678	0.023432104	1	313	22	0.85056639	1.000316	0.11973526	6.0421896	1	-0.16180171	5857	symp68	symp10	government only	0.557165273057024	0.670493111437993
1804	-0.0076027121	0.56075013	0.58176094	-0.03320726	0.018011808	6	313	141	0.7962749	0.16686009	0.57415462	1.1043258	0.70525026	-1.3652804	5857	symp68	symp13	government only	0.450058912203214	0.609307472035063
1805	-0.0012685136	0.92267877	0.097064167	-0.026878653	0.024343289	40	313	759	0.98616391	0.025174974	0.9386847	1.0360446	1	-0.55343485	5857	symp68	symp14	government only	0.571744486092588	0.670493111437993
1806	0.023826592	0.068251386	1.8236802	-0.0017855103	0.049407456	25	313	332	1.4090707	0.040180389	1.3023586	1.5245267	0.07744284	8.5347729	5857	symp68	symp15	government only	0.113711701634468	0.169849162261777
1807	0.0021082412	0.87184793	0.1613187	-0.023504041	0.027717758	1	313	16	1.1695287	1.0003705	0.1646184	8.308898	0.58517522	0.1565429	5857	symp68	symp17	government only	0.557429518626133	0.545954780505686
1808	-0.018035874	0.16754913	1.380293	-0.043626733	0.0075786393	2	313	93	0.40241849	0.5002051	0.15097143	1.0726576	0.24106289	-1.8197788	5857	symp68	symp21	government only	0.21409292224908	0.340139318346619
1809	-0.066095918	4.1304244e-07	5.0686092	-0.09155196	-0.040553555	136	313	3351	0.75944334	0.0075246594	0.74832499	0.77072686	5.3127224e-07	-36.569042	5857	symp68	symp26	government only	3.4417351945819e-06	6.46274655810222e-06
1810	0.019047534	0.14496498	1.4577432	-0.0065666814	0.044636771	1	313	5	3.742492	1.0008098	0.52632552	26.611376	0.24020207	1.3186839	5857	symp68	symp27	government only	0.193980980922277	0.339639356915778
1811	-0.0059458413	0.64914644	0.45497176	-0.03155205	0.019668166	1	313	29	0.64525723	1.000281	0.090839885	4.5834155	1	-0.43798319	5857	symp68	symp28	government only	0.485260664848428	0.670493111437993
1812	-0.01906479	0.14460106	1.4590642	-0.044654001	0.0065494203	6	313	197	0.56992263	0.16685365	0.41094834	0.79039574	0.19431385	-3.3697474	5857	symp68	symp34	government only	0.193658267558786	0.301887943571922
1813	-0.017241819	0.18705186	1.3195052	-0.042833917	0.0083728908	26	313	617	0.78853154	0.038637482	0.73102158	0.85056591	0.21806937	-6.1490259	5857	symp68	symp35	government only	0.23174177986872	0.321036854340117
1814	0.022846865	0.080403574	1.7486521	-0.0027657668	0.048429538	1	313	4	4.6781149	1.0009695	0.65770096	33.274635	0.19727486	1.5414009	5857	symp68	symp42	government only	0.127957427620695	0.30417834780725
1815	0.0085612033	0.51242274	0.65510994	-0.017053548	0.034164727	1	313	10	1.871246	1.0004903	0.2633276	13.297359	0.42284644	0.62629747	5857	symp68	symp51	government only	0.426908415596161	0.461715554112324
1816	0.037365098	0.0042367042	2.8610992	0.011765343	0.062915899	15	313	140	2.0049064	0.066860251	1.7586585	2.285634	0.01123639	10.40375	5857	symp68	symp53	government only	0.0129619081781917	0.0415716625251989
1817	-0.039039213	0.0028061387	2.9894805	-0.064585648	-0.013441641	60	313	1547	0.72575796	0.016839497	0.70219505	0.75011164	0.0024030271	-19.034931	5857	symp68	symp56	government only	0.00924880886253194	0.0119364038428775
1818	0.0039149504	0.76451856	0.29956636	-0.021698238	0.029523004	1	313	14	1.3366042	1.000399	0.18812481	9.4964142	0.53688335	0.29001659	5857	symp68	symp59	government only	0.525228826271106	0.522717364637722
1819	-0.040709805	0.0018320386	3.1176162	-0.06625174	-0.015114552	8	313	404	0.37054378	0.12517868	0.28992474	0.47358042	0.00079353194	-7.9309335	5857	symp68	symp62	government only	0.00637100000690458	0.00457741253065343
1820	0.067833357	2.0336522e-07	5.2024541	0.042295825	0.093282312	1	2	103	28.432039	1.0050251	3.9656405	203.84622	0.034865279	3.3307791	5857	symp69	symp7	government only	1.80246373177167e-06	0.0981315908249253
1821	0.00080750429	0.9507333	0.061788611	-0.024804022	0.026417971	2	27	416	1.0429131	0.50025982	0.39121762	2.7802117	0.71753997	0.083992079	5857	symp73	symp1	government only	0.579546263250187	0.612184132193822
1822	0.0072817346	0.5774132	0.55719835	-0.018332697	0.032886613	1	27	126	1.7216344	1.0004647	0.24228591	12.233582	0.44484276	0.54302168	5857	symp73	symp8	government only	0.457360591580834	0.474246882756512
1823	-0.0037440639	0.77451283	0.28649017	-0.029352263	0.021869047	3	27	759	0.85741472	0.3335529	0.44592825	1.6486061	1	-0.46119687	5857	symp73	symp14	government only	0.527974031358287	0.670493111437993
1824	0.0051177768	0.69536287	0.39160705	-0.020495921	0.030724762	2	27	332	1.3067827	0.50028235	0.49017873	3.4837925	0.66396087	0.53483433	5857	symp73	symp15	government only	0.502766818110777	0.588863463377291
1825	-0.017563334	0.17896232	1.344118	-0.043154933	0.0080513014	12	27	3351	0.77681619	0.083515152	0.65952116	0.91497201	0.2415417	-3.0240202	5857	symp73	symp26	government only	0.22437566660421	0.340546207581118
1826	0.031108247	0.01727441	2.3814926	0.0055016172	0.056674108	1	27	29	7.4802041	1.0014479	1.0506638	53.255337	0.12568745	2.0093508	5857	symp73	symp28	government only	0.0400778270425623	0.231706126434047
1827	-0.015141879	0.24660179	1.1587588	-0.040737096	0.010473195	1	27	617	0.35158172	1.0002308	0.049500849	2.497123	0.35444114	-1.0450718	5857	symp73	symp35	government only	0.276248941348446	0.418196091651444
1828	0.037024178	0.0045988653	2.8349588	0.011423999	0.062575854	1	27	22	9.8602695	1.0018543	1.3838633	70.256149	0.096821159	2.2842779	5857	symp73	symp38	government only	0.0139169815541507	0.19592918865624
1829	-0.00075160695	0.95413977	0.057511453	-0.026362112	0.024859885	7	27	1547	0.9815653	0.14305185	0.74156803	1.299234	1	-0.13007005	5857	symp73	symp56	government only	0.580277621607813	0.670493111437993
1830	0.0054874276	0.67457891	0.41989315	-0.020126414	0.031094071	2	85	103	1.3379782	0.50028497	0.50187767	3.5669765	0.66198814	0.58198774	5857	symp74	symp7	government only	0.494538774833063	0.58816027828369
1831	-0.0081533706	0.53271747	0.62390012	-0.033757333	0.017461289	1	85	126	0.54687208	1.0002642	0.07699167	3.8844342	1	-0.60338098	5857	symp74	symp8	government only	0.436894900918188	0.670493111437993
1832	0.18585363	0	14.473305	0.161009	0.21046285	22	85	141	10.751272	0.045708749	9.8299608	11.758934	1.6637259e-17	51.959946	5857	symp74	symp13	government only	0	7.96897282046703e-16
1833	-0.0043147779	0.74129003	0.33016112	-0.029922483	0.021298589	10	85	759	0.90785086	0.10018627	0.74599212	1.1048284	0.87113953	-0.96495396	5857	symp74	symp14	government only	0.518905585895678	0.670493111437993
1834	0.0319927	0.014343702	2.4492702	0.0063869203	0.057556551	10	85	332	2.0754783	0.1002062	1.7053792	2.5258958	0.027916253	7.286891	5857	symp74	symp15	government only	0.0343388459612152	0.0836647823042544
1835	-0.056647334	1.4389154e-05	4.3415108	-0.082139179	-0.031081416	29	85	3351	0.59632069	0.034657035	0.55715907	0.63823485	2.015186e-05	-14.916934	5857	symp74	symp26	government only	8.96092369864791e-05	0.000180178296974359
1836	0.001116776	0.93190378	0.085453495	-0.024494937	0.026727024	3	85	197	1.0493282	0.3335638	0.54572779	2.0176535	0.7632091	0.14435051	5857	symp74	symp34	government only	0.574217180972526	0.632131963238242
1837	-0.013738539	0.29314384	1.0513444	-0.039335713	0.011876652	6	85	617	0.67007339	0.1668565	0.48316032	0.92929476	0.37372747	-2.3994751	5857	symp74	symp35	government only	0.310110094809405	0.429286492004677
1838	0.018396417	0.15921533	1.4078947	-0.0072179972	0.043986704	4	85	140	1.9687395	0.25025481	1.2054996	3.2152107	0.14514574	2.7068152	5857	symp74	symp53	government only	0.206737118918656	0.251258815687443
1839	-0.01441345	0.27007139	1.1030025	-0.040009692	0.011201697	18	85	1547	0.80174911	0.055733927	0.71878135	0.89429367	0.32156089	-3.9645429	5857	symp74	symp56	government only	0.293846440112712	0.39634042194066
1840	-0.021763399	0.095829532	1.6656857	-0.047348022	0.0038497592	2	85	404	0.34111822	0.50019991	0.12797531	0.90925074	0.12676801	-2.1501927	5857	symp74	symp62	government only	0.146032512062996	0.232224231655695
1841	0.021947753	0.093049154	1.6798022	-0.0036653196	0.047532048	8	85	313	1.7611728	0.12520835	1.377915	2.2510309	0.13615733	4.5203047	5857	symp74	symp68	government only	0.142939362738157	0.241163707687229
1842	-0.015976911	0.22150098	1.2226769	-0.041570913	0.0096380459	3	82	416	0.51509732	0.33353341	0.26790446	0.99037272	0.28145164	-1.9890044	5857	symp75	symp1	government only	0.258150977309548	0.370545411575271
1843	-0.0048870365	0.70845461	0.3739506	-0.030494232	0.020726571	1	82	103	0.69346434	1.0002892	0.09762495	4.9259214	1	-0.3659496	5857	symp75	symp7	government only	0.507491391602906	0.670493111437993
1844	-0.007652611	0.55818075	0.58557945	-0.033257104	0.017961921	1	82	126	0.56687957	1.0002675	0.0798079	4.0265746	1	-0.56745654	5857	symp75	symp8	government only	0.449215555304633	0.670493111437993
1845	-0.032997653	0.011553595	2.5262892	-0.058559179	-0.0073928889	3	82	759	0.28231949	0.33352017	0.14683945	0.54279888	0.0074221087	-3.7920225	5857	symp75	symp14	government only	0.0289070689023195	0.0298924613500809
1846	0.014779968	0.25807753	1.1310568	-0.010835146	0.040375698	7	82	332	1.5059874	0.14306463	1.137738	1.9934273	0.23006923	2.8619843	5857	symp75	symp15	government only	0.285189301912418	0.331961519845244
1847	0.0081138043	0.53470784	0.62087226	-0.017500846	0.033717811	2	82	93	1.5360608	0.5003019	0.57615966	4.0951896	0.37546843	0.85792446	5857	symp75	symp21	government only	0.437778740345301	0.430190489072456
1848	-0.049680993	0.00014256506	3.8061888	-0.075196326	-0.024100645	30	82	3351	0.63945234	0.033507738	0.59880561	0.68285823	0.00017857605	-13.344475	5857	symp75	symp26	government only	0.000697778747906607	0.00124414522747253
1849	-0.0077545005	0.55295211	0.59337652	-0.033358887	0.017860059	7	82	617	0.81035298	0.14304768	0.61222297	1.0726027	0.71663332	-1.4700366	5857	symp75	symp35	government only	0.446035219353901	0.612125172221474
1850	0.022322489	0.087597117	1.7084973	-0.0032904053	0.047906112	2	82	46	3.1055143	0.50043589	1.1645386	8.281579	0.1352389	2.2643847	5857	symp75	symp41	government only	0.136289285318076	0.240551950775352
1851	0.066975184	2.8920834e-07	5.1363378	0.041435242	0.092427656	9	82	140	4.5917249	0.11136898	3.691277	5.7118268	0.00013112447	13.686537	5857	symp75	symp53	government only	2.49327153734043e-06	0.000951870567065681
1852	-0.015355263	0.24000566	1.1750921	-0.040950172	0.010259785	17	82	1547	0.7849102	0.059002176	0.69919175	0.88113743	0.2589336	-4.1046948	5857	symp75	symp56	government only	0.272210084260132	0.355081588485134
1853	0.023925653	0.067111529	1.8312666	-0.0016863925	0.049506329	1	82	14	5.1019163	1.0010419	0.71718186	36.294212	0.17931075	1.6279202	5857	symp75	symp59	government only	0.112659456978993	0.288003954514049
1854	0.0019718239	0.8800754	0.15088025	-0.023640383	0.027581444	6	82	404	1.0607945	0.16686761	0.76487535	1.4712005	0.82546651	0.35368246	5857	symp75	symp62	government only	0.559845000379529	0.66441265401812
1855	0.029836811	0.022403104	2.2840691	0.0042290296	0.055405486	9	82	313	2.0538065	0.11132084	1.6512063	2.5545697	0.040656805	6.4650517	5857	symp75	symp68	government only	0.0492112151565154	0.109962458473945
1856	0.013343203	0.30725601	1.0210857	-0.012272003	0.038940907	1	82	27	2.6454382	1.0006224	0.3721779	18.803757	0.31718671	0.97223157	5857	symp75	symp73	government only	0.319469383852305	0.394086894348763
1857	-0.0023090835	0.85976046	0.17668685	-0.027918445	0.023303308	1	82	85	0.84031564	1.0003142	0.11829265	5.9693508	1	-0.17392305	5857	symp75	symp74	government only	0.555294176007969	0.670493111437993
1858	-0.0079702307	0.54196149	0.60988522	-0.033574391	0.017644383	2	23	759	0.67102021	0.50022805	0.2517288	1.7887033	0.75941461	-0.79754823	5857	symp76	symp14	government only	0.441492577712501	0.630748918794288
1859	-0.017430797	0.18226492	1.333972	-0.043022603	0.0081838677	10	23	3351	0.75992888	0.10018374	0.62444592	0.92480695	0.20791116	-2.7402692	5857	symp76	symp26	government only	0.227551873676908	0.312415215944369
1860	0.005131701	0.69457567	0.39267251	-0.020482004	0.030738674	3	23	617	1.2381791	0.33357456	0.64393061	2.3808272	0.72850019	0.64046204	5857	symp76	symp35	government only	0.502481400525049	0.613283015959155
1861	0.0080466457	0.5380947	0.61573297	-0.017567987	0.033650722	1	23	140	1.8189441	1.0004814	0.255972	12.925467	0.42736527	0.59796834	5857	symp76	symp53	government only	0.439780795497078	0.465229363289835
1862	-0.019040694	0.14510942	1.4572195	-0.044629943	0.0065735234	3	23	1547	0.49383098	0.33353221	0.25684434	0.94948184	0.23324145	-2.1154239	5857	symp76	symp56	government only	0.194119376922593	0.334469572574178
1863	-0.002781132	0.83148462	0.2128074	-0.028390123	0.022831507	1	23	313	0.81358522	1.0003097	0.11453079	5.7794142	1	-0.20624073	5857	symp76	symp68	government only	0.546573552418254	0.670493111437993
1864	0.011300634	0.38720775	0.86475676	-0.014314522	0.036900967	1	1	3351	1.7478365	1.0004692	0.24597119	12.419879	1	0.55811685	5857	symp77	symp26	government only	0.366453013652419	0.670493111437993
1865	-0.01092624	0.40313071	0.83610368	-0.03652703	0.014688883	1	3	3351	0.58261216	1.0002702	0.082022369	4.1383457	0.57973969	-0.54008764	5857	symp80	symp26	government only	0.375367687394987	0.543326081944706
1866	0.023615127	0.070737876	1.8074857	-0.0019970927	0.049196385	1	3	404	4.8325081	1.0009959	0.67937213	34.374584	0.1930171	1.5737984	5857	symp80	symp62	government only	0.116532617210152	0.300770417068704
1867	7.6691271e-05	0.99531806	0.0058682607	-0.025534371	0.025687654	1	14	416	1.0056663	1.0003425	0.14156151	7.1443472	1	0.0056482819	5857	symp83	symp1	government only	0.590809081857873	0.670493111437993
1868	0.012344385	0.34488201	0.94463933	-0.013270822	0.037943404	3	14	759	1.6535856	0.3335982	0.85992807	3.1797369	0.4119626	1.50764	5857	symp83	symp14	government only	0.343209899431761	0.454736811079456
1869	-0.014203342	0.27711666	1.0869206	-0.039799877	0.011411821	6	14	3351	0.74907279	0.16685875	0.5401209	1.0388601	0.29248405	-1.7315193	5857	symp83	symp26	government only	0.298573540615987	0.378270114364661
1870	0.029654512	0.02323761	2.2701015	0.0040465738	0.055223584	2	14	197	4.2472806	0.50053334	1.5923861	11.328529	0.078571573	2.8894756	5857	symp83	symp34	government only	0.0505200929072713	0.171299415058294
1871	-0.0055339965	0.67197764	0.42345667	-0.031140596	0.020079862	3	14	1547	0.81129372	0.33355027	0.4219436	1.5599183	1	-0.62696719	5857	symp83	symp56	government only	0.493396008735788	0.670493111437993
1872	0.0004734844	0.97110015	0.036230069	-0.025137832	0.026084181	1	14	404	1.0355375	1.0003476	0.14576484	7.3566294	1	0.034908466	5857	symp83	symp62	government only	0.584530068699118	0.670493111437993
1873	0.070044585	8.0487645e-08	5.3728662	0.044513427	0.095484309	1	1	197	29.730965	1.0052469	4.1450095	213.25166	0.033634968	3.3744836	5857	symp87	symp34	government only	7.55839866756715e-07	0.0954701940708181
1874	0.021811873	0.09509211	1.6693974	-0.0038012639	0.047396407	1	1	1547	3.7860374	1.0008172	0.53244179	26.921404	0.26412839	1.330233	5857	symp87	symp56	government only	0.145182376536277	0.358267313402703
1875	0.0041227518	0.7524181	0.3154673	-0.021490529	0.029730625	8	13	3351	1.0755917	0.12519372	0.84155089	1.3747207	1	0.58206517	5857	symp88	symp26	government only	0.521780313747214	0.670493111437993
1876	-0.011798141	0.36665186	0.90283263	-0.037397854	0.013817047	2	13	1547	0.58246732	0.50022048	0.218512	1.5526295	0.53397083	-1.080488	5857	symp88	symp56	government only	0.355613068989217	0.520686663641193
1877	0.054380842	3.1269919e-05	4.1672783	0.028809953	0.079880603	1	3	103	18.954693	1.003407	2.6521583	135.46716	0.05184374	2.9320619	5857	symp89	symp7	government only	0.000182040207416233	0.129660477948718
1878	0.020669639	0.11371802	1.5819367	-0.0049439915	0.046256166	2	3	1547	2.524025	0.50038624	0.94657773	6.730247	0.17239124	1.8502804	5857	symp89	symp56	government only	0.163344675110835	0.281440261192003
1879	0.023615127	0.070737876	1.8074857	-0.0019970927	0.049196385	1	3	404	4.8325081	1.0009959	0.67937213	34.374584	0.1930171	1.5737984	5857	symp89	symp62	government only	0.116532617210152	0.300770417068704
1880	0.028172005	0.031083623	2.1565206	0.0025628416	0.053744242	1	3	313	6.2374868	1.0012357	0.87647712	44.389339	0.15193053	1.828318	5857	symp89	symp68	government only	0.0635933009359279	0.259900784002159
1881	0.15341957	3.5143711e-32	11.88	0.12831274	0.17832989	1	3	14	139.45238	1.0239803	18.741154	1037.6611	0.0071549984	4.8220882	5857	symp89	symp83	government only	2.59895497609186e-30	0.0290127093677539
1882	-0.010169552	0.4364863	0.77819365	-0.035771247	0.015445484	2	5	3351	0.69913459	0.50023043	0.26227447	1.8636551	0.65700424	-0.71549428	5857	symp91	symp26	government only	0.389785660737471	0.586127777040673
1883	0.019047534	0.14496498	1.4577432	-0.0065666814	0.044636771	1	5	313	3.742492	1.0008098	0.52632552	26.611376	0.24020207	1.3186839	5857	symp91	symp68	government only	0.193980980922277	0.339639356915778
1884	-0.002158307	0.86883187	0.16514966	-0.027767785	0.023454001	1	9	759	0.85741472	1.0003172	0.12069903	6.0908527	1	-0.15378478	5857	symp94	symp14	government only	0.557199210313402	0.670493111437993
1885	-0.010124577	0.4385176	0.77475184	-0.035726327	0.015490452	4	9	3351	0.77681619	0.25020394	0.47570795	1.2685167	0.5100401	-1.0093826	5857	symp94	symp26	government only	0.391083102583741	0.511470268973833
1886	0.01685852	0.19704495	1.2901632	-0.0087562725	0.042451203	1	9	197	3.3034406	1.0007348	0.46464777	23.486004	0.26518527	1.1940871	5857	symp94	symp34	government only	0.23955639785821	0.35888122153149
1887	-0.013615998	0.29747084	1.0419651	-0.039213337	0.011999198	1	9	1547	0.42067084	1.0002426	0.059226863	2.9879003	0.46040359	-0.86569464	5857	symp94	symp56	government only	0.313008448386592	0.483733673126638
1888	0.087342076	2.1456574e-11	6.7088771	0.061869461	0.11270098	1	9	14	46.484127	1.0081073	6.4444585	335.29178	0.021322602	3.8082366	5857	symp94	symp83	government only	3.19348124395215e-10	0.0680068720150005
1889	0.04725983	0.00029678107	3.6202717	0.021675054	0.072782747	1	1	416	14.079327	1.0025746	1.9732093	100.45941	0.071026124	2.6379158	5857	symp95	symp1	government only	0.00131521288387314	0.159492606747593
1890	0.0093726637	0.47327393	0.71720868	-0.016242247	0.034975279	1	4	759	1.9291831	1.0005002	0.27147543	13.709334	0.42610538	0.6567682	5857	symp98	symp14	government only	0.40715187934079	0.464140401424444
1891	-0.0038114453	0.77056748	0.29164618	-0.029419586	0.021801695	2	4	3351	0.87391824	0.50024539	0.3278335	2.3296371	1	-0.26940471	5857	symp98	symp26	government only	0.526852800016729	0.670493111437993
1892	0.022846865	0.080403574	1.7486521	-0.0027657668	0.048429538	1	4	313	4.6781149	1.0009695	0.65770096	33.274635	0.19727486	1.5414009	5857	symp98	symp68	government only	0.127957427620695	0.30417834780725
1893	-0.017020697	0.19277014	1.302578	-0.042613134	0.0085940622	1	4	3351	0.43695912	1.0002453	0.061519779	3.1036079	0.31976315	-0.82771254	5857	symp103	symp26	government only	0.23618165723234	0.395497773401426
1894	0.13255669	2.2544189e-24	10.233274	0.10730998	0.15763256	1	4	14	104.58929	1.0180279	14.220811	769.21906	0.0095294146	4.5676951	5857	symp103	symp83	government only	1.14731528413276e-22	0.0365415612362677
1895	0.011300634	0.38720775	0.86475676	-0.014314522	0.036900967	1	1	3351	1.7478365	1.0004692	0.24597119	12.419879	1	0.55811685	5857	symp108	symp26	government only	0.366453013652419	0.670493111437993
1896	0.020384047	0.11879738	1.56007	-0.0052296966	0.045971058	1	2	759	3.8583663	1.0008296	0.54260045	27.436377	0.24240313	1.3491247	5857	symp115	symp14	government only	0.168341621800376	0.340971099874955
1897	-0.0026946384	0.83665043	0.20618902	-0.028303698	0.022917956	1	2	3351	0.87391824	1.00032	0.12302157	6.2081237	1	-0.13472535	5857	symp115	symp26	government only	0.548147467908127	0.670493111437993
1898	0.11810591	1.2056342e-19	9.1009216	0.092775524	0.14328352	2	2	140	41.835712	0.50374222	15.586664	112.29003	0.00056737021	7.4120264	5857	symp115	symp53	government only	4.35587465899351e-18	0.00342376035696115
1899	0.015982874	0.22132857	1.2231333	-0.0096320817	0.041576866	2	2	3351	1.7478365	0.50031996	0.65557116	4.6599555	0.51032358	1.1160432	5857	symp119	symp26	government only	0.258013574497061	0.511470268973833
1900	0.023759495	0.069032431	1.8185418	-0.0018526441	0.049340483	1	2	617	4.7463531	1.0009811	0.66727942	33.760777	0.19960679	1.5558501	5857	symp119	symp35	government only	0.114721361763762	0.306209224051385
1901	-0.017020697	0.19277014	1.302578	-0.042613134	0.0085940622	1	4	3351	0.43695912	1.0002453	0.061519779	3.1036079	0.31976315	-0.82771254	5857	symp120	symp26	government only	0.23618165723234	0.395497773401426
1902	-0.050688826	0.00010405559	3.8835983	-0.07620091	-0.025110409	11	437	416	0.35439953	0.091085359	0.29645565	0.42366889	2.5086454e-05	-11.388553	5857	symp125	symp1	government only	0.000531271835213519	0.000220621601760404
1903	-0.01181341	0.36603194	0.90400118	-0.037413102	0.013801779	2	437	49	0.54705083	0.50021744	0.20522676	1.4582145	0.58194727	-1.2059026	5857	symp125	symp4	government only	0.355232746881918	0.544553161987951
1904	-0.0083296979	0.52389336	0.63739371	-0.033933472	0.017285002	6	437	103	0.78074247	0.16685964	0.56295544	1.0827835	0.70403504	-1.4833419	5857	symp125	symp7	government only	0.432507334769586	0.608879124116122
1905	-0.037624296	0.0039788764	2.8809748	-0.063174434	-0.012024872	1	437	126	0.106371	1.0001889	0.014977704	0.7554422	0.00094405463	-2.2403991	5857	symp125	symp8	government only	0.0123487135272019	0.0053310420968583
1906	0.0038084404	0.77074331	0.29141626	-0.0218047	0.029416583	2	437	22	1.2184315	0.50027478	0.45704463	3.2482061	0.67764413	0.39491165	5857	symp125	symp10	government only	0.526852800016729	0.595594328978389
1907	0.048664503	0.00019472951	3.7281263	0.02308226	0.074183062	22	437	141	2.0912087	0.045641541	1.912258	2.2869055	0.00087264337	16.163832	5857	symp125	symp13	government only	0.000909034362781377	0.00498321428720131
1908	0.056821834	1.3538121e-05	4.3549275	0.031256307	0.082313061	86	437	759	1.5186247	0.011801687	1.4839001	1.5541619	4.1604049e-05	35.402153	5857	symp125	symp14	government only	8.52062911477807e-05	0.00034231552350873
1909	-0.0021665983	0.86833256	0.16578409	-0.02777607	0.023445716	24	437	332	0.9688732	0.041844323	0.89258242	1.0516847	1	-0.75569457	5857	symp125	symp15	government only	0.557165273057024	0.670493111437993
1910	-0.0024124144	0.85355419	0.18459359	-0.028021695	0.023200031	1	437	16	0.83767164	1.0003138	0.11792056	5.9505634	1	-0.17707355	5857	symp125	symp17	government only	0.553071704713716	0.670493111437993
1911	0.017449241	0.18180268	1.3353838	-0.0081654219	0.043041017	1	437	4	3.3506866	1.0007428	0.47128573	23.822279	0.266736	1.2082677	5857	symp125	symp24	government only	0.227313440964006	0.359748005979039
1912	-0.053875171	3.7035017e-05	4.1284146	-0.07937666	-0.028303212	209	437	3351	0.83592176	0.0049561369	0.82784092	0.84408152	4.5054185e-05	-36.161274	5857	symp125	symp26	government only	0.000212208908716501	0.00036788184778129
1913	-0.0015157217	0.90767229	0.11598009	-0.027125681	0.024096226	2	437	29	0.92432731	0.50024968	0.34674057	2.4640353	1	-0.15729953	5857	symp125	symp28	government only	0.568674608982741	0.670493111437993
1914	-0.0032417632	0.80410099	0.24805446	-0.02885038	0.022371106	1	437	17	0.78839684	1.0003054	0.11098588	5.6004381	1	-0.23768115	5857	symp125	symp31	government only	0.537564843444275	0.670493111437993
1915	0.091188513	2.7131832e-12	7.006753	0.065731011	0.11652739	40	437	197	2.7213697	0.025182381	2.5903108	2.8590598	2.8033174e-09	39.75539	5857	symp125	symp34	government only	4.42804710650923e-11	4.8201024525641e-08
1916	-0.017007129	0.19312513	1.3015393	-0.042599589	0.0086076325	38	437	617	0.82545274	0.026490264	0.78368813	0.86944312	0.22390485	-7.2412739	5857	symp125	symp35	government only	0.236460142333049	0.326580588091354
1917	0.0039958027	0.75980347	0.30575317	-0.021617422	0.029603787	1	437	10	1.3402746	1.0003996	0.18864116	9.5225029	0.53977382	0.29275754	5857	symp125	symp40	government only	0.523738370726536	0.524286609884142
1918	-0.010403413	0.42601135	0.79609114	-0.036004834	0.015211653	8	437	140	0.76587123	0.12518711	0.59923106	0.97885227	0.51624465	-2.1307406	5857	symp125	symp53	government only	0.385852734220853	0.513932738723841
1919	0.092227004	1.5293913e-12	7.0872293	0.06677372	0.11756034	178	437	1547	1.5421388	0.005790222	1.5247363	1.5597401	1.2679737e-11	74.810661	5857	symp125	symp56	government only	2.56685075448176e-11	2.91939537266425e-10
1920	-0.051647849	7.6707991e-05	3.9572701	-0.077156805	-0.026071321	10	437	404	0.33175114	0.10017643	0.2726092	0.40372378	1.2593629e-05	-11.014269	5857	symp125	symp62	government only	0.000401608863523912	0.000116082432786149
1921	-0.0067990953	0.60289854	0.52026498	-0.032404464	0.018815193	21	437	313	0.89922577	0.047797125	0.81880975	0.98753953	0.73964322	-2.2223334	5857	symp125	symp68	government only	0.468706201112652	0.619113964290601
1922	-0.0097314175	0.45650497	0.74466366	-0.035333626	0.015883554	1	437	27	0.496398	1.0002555	0.069886826	3.5258572	0.7181505	-0.70019835	5857	symp125	symp73	government only	0.399470766460525	0.612184132193822
1923	-0.0018580952	0.88694435	0.14217792	-0.0274678	0.023754047	6	437	85	0.94607621	0.16686435	0.68216324	1.3120909	1	-0.33219904	5857	symp125	symp74	government only	0.561736314108026	0.670493111437993
1924	-0.00065340556	0.96012628	0.049997278	-0.026263978	0.024958026	6	437	82	0.98068875	0.16686533	0.70711905	1.3600968	1	-0.1168617	5857	symp125	symp75	government only	0.582051021800509	0.670493111437993
1925	-0.0074394518	0.56919646	0.56926751	-0.033044167	0.018175025	1	437	23	0.58272809	1.0002702	0.082038693	4.1391692	1	-0.53988868	5857	symp125	symp76	government only	0.453830939725945	0.670493111437993
1926	0.012713214	0.33065909	0.97286803	-0.012901999	0.038311753	2	437	14	1.914678	0.5003342	0.71812934	5.1049185	0.28108668	1.2982311	5857	symp125	symp83	government only	0.334042697404216	0.370223895884719
1927	0.022037895	0.091713421	1.6867046	-0.003575135	0.047622029	2	437	9	2.9783881	0.50042504	1.1168913	7.9423981	0.14113948	2.1809106	5857	symp125	symp94	government only	0.141162351486045	0.24651028766479
1928	-0.033556715	0.01021971	2.5691385	-0.059116919	-0.0079525355	1	111	416	0.12684079	1.0001924	0.017859856	0.90082389	0.0044552819	-2.0644255	5857	symp127	symp1	government only	0.0263173548592111	0.019867725539101
1929	0.00098111667	0.94015914	0.075073093	-0.024630515	0.026591461	1	111	49	1.0768523	1.0003546	0.15157834	7.6502428	0.6099363	0.074016057	5857	symp127	symp4	government only	0.576326587781149	0.559533402572872
1930	0.00045704449	0.97210318	0.03497212	-0.025154263	0.026067752	2	111	103	1.024578	0.50025821	0.38434091	2.7313251	0.72262335	0.048536528	5857	symp127	symp7	government only	0.584985023803511	0.612184132193822
1931	0.035354421	0.0068103354	2.7069409	0.0097522391	0.060910281	7	111	141	2.6195769	0.1430918	1.9789233	3.4676349	0.017136212	6.7300353	5857	symp127	symp13	government only	0.0188772153153482	0.0575276511447001
1932	0.0097519998	0.4555532	0.74623871	-0.015862975	0.035354182	17	111	759	1.181842	0.059006166	1.0527672	1.3267419	0.47429425	2.8314698	5857	symp127	symp14	government only	0.39898344168868	0.491670087995721
1933	0.02007892	0.12441886	1.536708	-0.005534939	0.045666449	10	111	332	1.5893303	0.1001979	1.3059423	1.9342132	0.14146617	4.6239762	5857	symp127	symp15	government only	0.173758380416445	0.246720283480044
1934	0.016715474	0.20087279	1.279213	-0.0088993479	0.042308375	1	111	16	3.2978604	1.0007339	0.46386376	23.446287	0.26400617	1.1923989	5857	symp127	symp17	government only	0.242580479032792	0.358267313402703
1935	-0.03671414	0.0049523208	2.8111868	-0.062266603	-0.011113577	49	111	3351	0.77156746	0.020581616	0.74106187	0.80332875	0.0064453287	-12.600137	5857	symp127	symp26	government only	0.0146494020353892	0.0268244449208092
1936	0.029632155	0.02334179	2.2683885	0.0040241973	0.055201277	8	111	197	2.1427722	0.1252165	1.676446	2.7388134	0.032738287	6.0862622	5857	symp127	symp34	government only	0.0506767523282523	0.0937684560096924
1937	0.013487524	0.30205294	1.0321319	-0.012127677	0.039085034	15	111	617	1.2827982	0.066852033	1.1252596	1.4623924	0.2768237	3.7252986	5857	symp127	symp35	government only	0.316563067053614	0.368042795500906
1938	0.011934786	0.36112729	0.91329068	-0.013680408	0.037534326	1	111	22	2.3984439	1.0005803	0.337457	17.046715	0.34407067	0.87431282	5857	symp127	symp38	government only	0.35277486833126	0.412509672436614
1939	0.024581499	0.059954174	1.8814951	-0.0010301609	0.050160933	1	111	10	5.2765765	1.0010717	0.7416907	37.53891	0.17426737	1.661497	5857	symp127	symp40	government only	0.103751218109007	0.282953212511641
1940	0.0028426114	0.82781714	0.21751174	-0.022770058	0.028451553	3	111	140	1.130695	0.33356845	0.58803916	2.1741257	0.74893814	0.36823767	5857	symp127	symp53	government only	0.545379992456218	0.624944014305371
1941	0.013297047	0.30893248	1.017553	-0.01231816	0.038894814	34	111	1547	1.1596872	0.029588353	1.0943462	1.2289295	0.32787326	5.0070472	5857	symp127	symp56	government only	0.320157492722876	0.401183445336374
1942	-0.027949156	0.032440588	2.1394486	-0.053521857	-0.0023398187	2	111	404	0.26121667	0.50019306	0.098000422	0.69626379	0.03434271	-2.683774	5857	symp127	symp62	government only	0.0656712558581176	0.0970170776279013
1943	0.033783261	0.0097194379	2.586503	0.0081793247	0.059342928	12	111	313	2.0229688	0.083532885	1.7174517	2.382834	0.016967965	8.4345951	5857	symp127	symp68	government only	0.025373154046957	0.0571416234052827
1944	0.0260674	0.046056144	1.9953027	0.00045669285	0.051643934	4	111	82	2.5739398	0.25028062	1.5759964	4.2037954	0.06941855	3.7775106	5857	symp127	symp75	government only	0.0857680855791182	0.157265127241424
1945	0.036779162	0.0048762211	2.8161721	0.011178678	0.06233146	16	111	437	1.9319273	0.062691383	1.7085465	2.1845138	0.0094742421	10.504126	5857	symp127	symp125	government only	0.014496776287403	0.0363820078219261
1946	-0.014340655	0.27249828	1.0974307	-0.039937001	0.011274499	9	179	416	0.70789909	0.11129531	0.5691607	0.88045639	0.37295175	-3.1039376	5857	symp128	symp1	government only	0.295587536399838	0.429067702288062
1947	-0.005418187	0.67845374	0.41459477	-0.031024894	0.020195628	1	179	49	0.66776878	1.0002848	0.094008371	4.7433558	1	-0.40369833	5857	symp128	symp4	government only	0.496193033401054	0.670493111437993
1948	0.013977257	0.28483638	1.0696158	-0.011637922	0.039574102	5	179	103	1.588382	0.20022501	1.072803	2.3517435	0.2461423	2.3109798	5857	symp128	symp7	government only	0.304520859339725	0.344362299295958
1949	0.021530492	0.099436775	1.6478516	-0.004082771	0.047115527	7	179	126	1.8178151	0.14307225	1.3732959	2.4062195	0.10941155	4.1771569	5857	symp128	symp8	government only	0.149358429493733	0.212509371609202
1950	0.0053127455	0.68437088	0.40652624	-0.020301029	0.03091955	1	179	22	1.4873033	1.0004247	0.20932487	10.567645	0.49545223	0.39679602	5857	symp128	symp10	government only	0.498704718826075	0.504060431519059
1951	0.036827181	0.0048207003	2.819854	0.011226756	0.062379356	10	179	141	2.3206148	0.10021038	1.9067874	2.8242548	0.010753167	8.4006481	5857	symp128	symp13	government only	0.0144096769416273	0.0400879813214305
1952	-0.018300623	0.16139834	1.4005611	-0.043891065	0.0073138168	17	179	759	0.73287404	0.059001654	0.65283906	0.82272094	0.17583254	-5.267334	5857	symp128	symp14	government only	0.208541866359416	0.284483062438527
1953	0.025109155	0.054665871	1.9219075	-0.00050218077	0.05068757	16	179	332	1.5768998	0.062687591	1.3945796	1.7830554	0.068276145	7.2655644	5857	symp128	symp15	government only	0.0973036307888034	0.155530895061244
1954	-0.014618196	0.26332504	1.1186743	-0.040214151	0.010996934	1	179	93	0.35183516	1.0002308	0.04953653	2.4989233	0.53340906	-1.0443515	5857	symp128	symp21	government only	0.289310985845403	0.520562934249451
1955	-0.10106715	8.976009e-15	7.7732553	-0.1263511	-0.075651959	52	179	3351	0.50775141	0.019403201	0.48880401	0.52743316	1.245304e-14	-34.930492	5857	symp128	symp26	government only	1.94875793582739e-13	4.04883454358974e-13
1956	0.0088586798	0.49787787	0.6778748	-0.016756134	0.034461875	1	179	17	1.9247453	1.0004994	0.27085134	13.677778	0.41044506	0.65446681	5857	symp128	symp31	government only	0.419442273801497	0.453902264154893
1957	-0.0056155249	0.66743308	0.42969537	-0.031222047	0.019998364	5	179	197	0.83047384	0.20019913	0.56093562	1.2295294	0.83407968	-0.92787027	5857	symp128	symp34	government only	0.491433936679651	0.670138787378026
1958	0.052160084	6.5041364e-05	3.9966242	0.026584586	0.077667341	35	179	617	1.8561158	0.028751248	1.7544117	1.9637158	0.00026925514	21.511623	5857	symp128	symp35	government only	0.000347838364724242	0.00178768597330541
1959	0.0053127455	0.68437088	0.40652624	-0.020301029	0.03091955	1	179	22	1.4873033	1.0004247	0.20932487	10.567645	0.49545223	0.39679602	5857	symp128	symp38	government only	0.498704718826075	0.504060431519059
1960	-0.0018094552	0.88988477	0.13845606	-0.027419196	0.02380266	4	179	140	0.93487632	0.25021067	0.57249343	1.526644	1	-0.26913744	5857	symp128	symp53	government only	0.562614654152967	0.670493111437993
1961	-0.018627055	0.15405108	1.4255518	-0.044216972	0.0069872914	39	179	1547	0.82489085	0.025815401	0.78419119	0.86770278	0.16849013	-7.4569516	5857	symp128	symp56	government only	0.202250958877989	0.277691165454331
1962	0.0030646664	0.81460255	0.23450316	-0.022548117	0.028673429	1	179	26	1.2584873	1.0003856	0.1771346	8.9411688	0.5545876	0.22982183	5857	symp128	symp58	government only	0.540641798604723	0.531846473199307
1963	-0.020928953	0.10925557	1.6017919	-0.046515033	0.0046845702	7	179	404	0.56694233	0.14304173	0.42833078	0.75040972	0.1323742	-3.9673576	5857	symp128	symp62	government only	0.159107751057271	0.238460936818722
1964	-0.011316007	0.3865622	0.8659333	-0.036916319	0.01429915	7	179	313	0.73177218	0.14304575	0.5528571	0.96858758	0.49886352	-2.18312	5857	symp128	symp68	government only	0.366286347356194	0.50613954129815
1965	0.0025601157	0.84469879	0.19589549	-0.023052409	0.028169282	1	179	27	1.2118766	1.0003777	0.17057672	8.6098804	0.56826085	0.19209759	5857	symp128	symp73	government only	0.550979840542741	0.538119052259929
1966	0.011630677	0.37349385	0.89001602	-0.013984501	0.0372306	4	179	85	1.5397962	0.25023648	0.94288266	2.5145998	0.33152756	1.7249687	5857	symp128	symp74	government only	0.359221901738163	0.402535645318293
1967	0.0041700504	0.74967223	0.31908658	-0.021443252	0.029777883	3	179	82	1.1970977	0.33357224	0.62256855	2.3018234	0.73976237	0.53931361	5857	symp128	symp75	government only	0.520562588030038	0.619117096889476
1968	0.0047117029	0.71846086	0.36053395	-0.020901833	0.030319057	1	179	23	1.4226378	1.0004137	0.20022811	10.107964	0.51093024	0.35236701	5857	symp128	symp76	government only	0.511189989896909	0.511470268973833
1969	-0.0013418876	0.91822159	0.10267861	-0.026951974	0.024269959	13	179	437	0.97338378	0.077106625	0.83685386	1.1321881	1	-0.34986407	5857	symp128	symp125	government only	0.571189371544136	0.670493111437993
1970	0.0044203787	0.73519319	0.33824173	-0.021193033	0.030027991	4	179	111	1.1791233	0.2502211	0.72204906	1.9255363	0.58300889	0.65850228	5857	symp128	symp127	government only	0.516571578792811	0.545003676931116
1971	0.011300634	0.38720775	0.86475676	-0.014314522	0.036900967	1	1	3351	1.7478365	1.0004692	0.24597119	12.419879	1	0.55811685	5857	symp132	symp26	government only	0.366453013652419	0.670493111437993
1972	0.021811873	0.09509211	1.6693974	-0.0038012639	0.047396407	1	1	1547	3.7860374	1.0008172	0.53244179	26.921404	0.26412839	1.330233	5857	symp132	symp56	government only	0.145182376536277	0.358267313402703
1973	0.10768449	1.4148032e-16	8.2879925	0.082300454	0.13292889	1	1	85	68.905884	1.0119355	9.4815521	500.76407	0.014512549	4.1828175	5857	symp132	symp74	government only	3.65911496483625e-15	0.0508851265590749
1974	0.007365861	0.57302344	0.563636	-0.018248593	0.032970652	2	77	103	1.476989	0.50029683	0.55400795	3.9376631	0.39410216	0.77954835	5857	symp133	symp7	government only	0.455583111050919	0.444254362396754
[truncated: 6,027 more rows]
